# Supplementary material for: Evaluating gender bias in large language models in long-term care
Source: BMC Med Inform Decis Mak. 2025 Aug 11;25:274. doi: 10.1186/s12911-025-03118-0 (PMC12337462; doi:10.1186/s12911-025-03118-0)
Supplement: Supplementary file 1 — Supplementary Material 1: Three appendices are included: (1) Evaluation of sentiment metrics: establishing which sentiment metrics are appropriate for conducting this analysis. (2) Model diagnostics and robustness checks: verifying the robustness of conclusions using several other methods. (3) Evaluation of themes: full lists of words counted in the frequency of the words appearing in each theme. The code to reproduce this analysis is available with synthetic data in the GitHub repository [53] [file 12911_2025_3118_MOESM1_ESM.zip]

Archive with 3 entries (3 files):
- references-braces.bib
- supplementary-information.pdf
- supplementary-information.tex
