# Supplementary material for: Evaluating gender bias in large language models in long-term care
Source: BMC Med Inform Decis Mak. 2025 Aug 11;25:274. doi: 10.1186/s12911-025-03118-0 (PMC12337462; doi:10.1186/s12911-025-03118-0)
Supplement: Supplementary file 1 — Supplementary Material 1: Three appendices are included: (1) Evaluation of sentiment metrics: establishing which sentiment metrics are appropriate for conducting this analysis. (2) Model diagnostics and robustness checks: verifying the robustness of conclusions using several other methods. (3) Evaluation of themes: full lists of words counted in the frequency of the words appearing in each theme. The code to reproduce this analysis is available with synthetic data in the GitHub repository [53] [file 12911_2025_3118_MOESM1_ESM.zip › references-braces.bib]

@article{king2015data,
  title        = {{Data on adult social care}},
  author       = {King, Derek and Wittenberg, Raphael},
  year         = 2015,
  publisher    = {NIHR School for Social Care Research}
}
@article{kemm2010social,
  title        = {{Social care data in England: What they tell us and what they do not tell us}},
  author       = {Kemm, JR and Robinson, J and Verne, J},
  year         = 2010,
  journal      = {Public Health},
  publisher    = {Elsevier},
  volume       = 124,
  number       = 5,
  pages        = {265--268}
}
@article{qureshi2001new,
  title        = {{A new conception of social care outcomes and its practical use in assessment with older people}},
  author       = {Qureshi, H and Nicholas, E},
  year         = 2001,
  journal      = {Research, Policy and Planning},
  volume       = 19,
  number       = 2,
  pages        = {11--26}
}
@misc{careactstatguidance,
  title        = {{Care and support statutory guidance}},
  author       = {{\acroauthor{Department of Health and Social Care}{DHSC}}},
  year         = 2024,
  publisher    = {Department of Health and Social Care},
  url          = {https://www.gov.uk/government/publications/care-act-statutory-guidance/care-and-support-statutory-guidance},
  urldate      = {2024-08-09}
}
@article{Fernandez2020,
  title        = {{Unmet social care needs in England}},
  author       = {Fernandez, Jose-Luis and Malley, Juliette and Marczak, Joanna and Snell, Tom and Wittenberg, Raphael and King, Derek and Wistow, Gerald},
  year         = 2020,
  journal      = {{CPEC Working Paper 7}}
}
@article{Banks2021,
  title        = {{English Longitudinal Study of Ageing: Waves 0-9, 1998-2019}},
  author       = {Banks, J and Batty, G.D and Breedvelt, J.J.F and Coughlin, K and Crawford, R and Marmot, M and Nazroo, J and Oldfield, Z and Steel, N and Steptoe, A and Wood, Martin and Zaninotto, P.},
  year         = 2021,
  journal      = {UK Data Service},
  volume       = {SN: 5050},
  doi          = {http://doi.org/10.5255/UKDA-SN-5050-23},
  url          = {http://doi.org/10.5255/UKDA-SN-5050-23}
}
@article{weir2011proxy,
  title        = {{Proxy interviews and bias in the distribution of cognitive abilities due to non-response in longitudinal studies: a comparison of HRS and ELSA}},
  author       = {Weir, David and Faul, Jessica and Langa, Kenneth},
  year         = 2011,
  journal      = {Longitudinal and life course studies},
  publisher    = {NIH Public Access},
  volume       = 2,
  number       = 2,
  pages        = 170
}
@article{hussein2011use,
  title        = {{The use of'large scale datasets' in UK social care research}},
  author       = {Hussein, Shereen},
  year         = 2011,
  publisher    = {NIHR School for Social Care Research}
}
@article{steele2006changing,
  title        = {{Changing compatibility of cohabitation and childbearing between young British women born in 1958 and 1970}},
  author       = {Steele, Fiona and Joshi, Heather and Kallis, Constantinos and Goldstein, Harvey},
  year         = 2006,
  journal      = {Population studies},
  publisher    = {Taylor \& Francis},
  volume       = 60,
  number       = 2,
  pages        = {137--152}
}
@misc{essex2023understanding,
  title        = {{Understanding Society: Waves 1-13, 2009-2022 and Harmonised BHPS: Waves 1-18, 1991-2009}},
  author       = {{University of Essex, Institute for Social and Economic Research}},
  year         = 2023,
  publisher    = {UK Data Service},
  url          = {http://doi.org/10.5255/UKDA-SN-6614-19},
  note         = {data collection},
  edition      = {18th},
  howpublished = {SN: 6614}
}
@article{green2017changes,
  title        = {{Changes over time in the health and functioning of older people moving into care homes: analysis of data from the English Longitudinal Study of Ageing}},
  author       = {Green, Isabel and Stow, Daniel and Matthews, Fiona E and Hanratty, Barbara},
  year         = 2017,
  journal      = {Age and ageing},
  publisher    = {Oxford University Press},
  volume       = 46,
  number       = 4,
  pages        = {693--696}
}
@article{tsoi2017recall,
  title        = {{Recall tests are effective to detect mild cognitive impairment: a systematic review and meta-analysis of 108 diagnostic studies}},
  author       = {Tsoi, Kelvin KF and Chan, Joyce YC and Hirai, Hoyee W and Wong, Adrian and Mok, Vincent CT and Lam, Linda CW and Kwok, Timothy CY and Wong, Samuel YS},
  year         = 2017,
  journal      = {Journal of the American Medical Directors Association},
  publisher    = {Elsevier},
  volume       = 18,
  number       = 9,
  pages        = {807--e17}
}
@techreport{stoye2020accurate,
  title        = {{How accurate are self-reported diagnoses? Comparing self-reported health events in the English Longitudinal Study of Ageing with administrative hospital records}},
  author       = {Stoye, George and Zaranko, Ben},
  year         = 2020,
  institution  = {IFS Working Papers}
}
@article{grimm2010social,
  title        = {{Social desirability bias}},
  author       = {Grimm, Pamela},
  year         = 2010,
  journal      = {Wiley international encyclopedia of marketing},
  publisher    = {Wiley Online Library}
}
@article{rutherford2018issues,
  title        = {{Issues with the measurement of informal care in social surveys: evidence from the English Longitudinal Study of Ageing}},
  author       = {Rutherford, Alasdair C and Bu, Feifei},
  year         = 2018,
  journal      = {Ageing \& Society},
  publisher    = {Cambridge University Press},
  volume       = 38,
  number       = 12,
  pages        = {2541--2559}
}
@misc{UK_HES_2024,
  title        = {{Hospital Episode Statistics (HES)}},
  author       = {{NHS Digital}},
  year         = 2024,
  note         = {Accessed: 2024-08-12},
  howpublished = {\url{https://digital.nhs.uk/data-and-information/data-tools-and-services/data-services/hospital-episode-statistics}}
}
@book{rsurvey,
  title        = {{Complex Surveys: A Guide to Analysis Using R: A Guide to Analysis Using R}},
  author       = {Thomas Lumley},
  year         = 2010,
  publisher    = {John Wiley and Sons}
}
@article{hoeymans1996measuring,
  title        = {{Measuring functional status: cross-sectional and longitudinal associations between performance and self-report (Zutphen Elderly Study 1990--1993)}},
  author       = {Hoeymans, Nancy and Feskens, Edith JM and van den Bos, Geertrudis AM and Kromhout, Daan},
  year         = 1996,
  journal      = {Journal of clinical epidemiology},
  publisher    = {Elsevier},
  volume       = 49,
  number       = 10,
  pages        = {1103--1110}
}
@article{angel2000comparison,
  title        = {{Comparison of a self-reported and a performance-based assessment of mobility in the Hispanic Established Population for Epidemiological Studies of the Elderly}},
  author       = {Angel, Ronald and Ostir, Glenn V and Frisco, Michelle L and Markides, Kyriakos S},
  year         = 2000,
  journal      = {Research on Aging},
  publisher    = {Sage Publications Sage CA: Thousand Oaks, CA},
  volume       = 22,
  number       = 6,
  pages        = {715--737}
}
@article{banks2011attrition,
  title        = {{Attrition and health in ageing studies: evidence from ELSA and HRS}},
  author       = {Banks, James and Muriel, Alastair and Smith, James P},
  year         = 2011,
  journal      = {Longitudinal and life course studies},
  publisher    = {NIH Public Access},
  volume       = 2,
  number       = 2
}
@article{yang2023bayesian,
  title        = {{Bayesian Predictive Inference Under Nine Methods for Incorporating Survey Weights}},
  author       = {Yang, Lingli and Nandram, Balgobin and Choi, Jai Won},
  year         = 2023,
  journal      = {International Journal of Statistics and Probability},
  volume       = 12,
  number       = 1,
  pages        = {33--53}
}
@article{hartman2024sensitivity,
  title        = {{Sensitivity analysis for survey weights}},
  author       = {Hartman, Erin and Huang, Melody},
  year         = 2024,
  journal      = {Political Analysis},
  publisher    = {Cambridge University Press},
  volume       = 32,
  number       = 1,
  pages        = {1--16}
}
@book{little2019statistical,
  title        = {{Statistical analysis with missing data}},
  author       = {Little, Roderick JA and Rubin, Donald B},
  year         = 2019,
  publisher    = {John Wiley \& Sons},
  volume       = 793
}
@article{cai2023comparisons,
  title        = {{Comparisons of statistical methods for handling attrition in a follow-up visit with complex survey sampling}},
  author       = {Cai, Jianwen and Zeng, Donglin and Li, Haolin and Butera, Nicole M and Baldoni, Pedro L and Maitra, Poulami and Dong, Li},
  year         = 2023,
  journal      = {Statistics in medicine},
  publisher    = {Wiley Online Library},
  volume       = 42,
  number       = 11,
  pages        = {1641--1668}
}
@article{moore2013out,
  title        = {{Out of sight, out of mind? A review of data available on the health of care home residents in longitudinal and nationally representative cross-sectional studies in the UK and Ireland}},
  author       = {Moore, Danielle Collingridge and Hanratty, Barbara},
  year         = 2013,
  journal      = {Age and ageing},
  publisher    = {Oxford University Press},
  volume       = 42,
  number       = 6,
  pages        = {798--803}
}
@article{nikolova2022social,
  title        = {{Social care costs for community-dwelling older people living with frailty}},
  author       = {Nikolova, Silviya and Heaven, Anne and Hulme, Claire and West, Robert and Pendleton, Neil and Humphrey, Sara and Cundill, Bonnie and Clegg, Andrew},
  year         = 2022,
  journal      = {Health \& Social Care in the Community},
  publisher    = {Wiley Online Library},
  volume       = 30,
  number       = 3,
  pages        = {e804--e811}
}
@article{kawai2020factors,
  title        = {{Factors associated with follow-up difficulty in longitudinal studies involving community-dwelling older adults}},
  author       = {Kawai, Hisashi and Ejiri, Manami and Tsuruta, Harukazu and Masui, Yukie and Watanabe, Yutaka and Hirano, Hirohiko and Fujiwara, Yoshinori and Ihara, Kazushige and Tanaka, Masashi and Obuchi, Shuichi},
  year         = 2020,
  journal      = {PloS one},
  publisher    = {Public Library of Science San Francisco, CA USA},
  volume       = 15,
  number       = 8,
  pages        = {e0237166}
}
@article{heid2021understanding,
  title        = {{Understanding attrition and bolstering retention in a longitudinal panel of older adults: ORANJ BOWL}},
  author       = {Heid, Allison R and Cartwright, Francine P and Wilson-Genderson, Maureen and Pruchno, Rachel},
  year         = 2021,
  journal      = {Innovation in Aging},
  publisher    = {Oxford University Press US},
  volume       = 5,
  number       = 2,
  pages        = {igab010}
}
@article{hofler2005use,
  title        = {{The use of weights to account for non-response and drop-out}},
  author       = {H{\"o}fler, Michael and Pfister, Hildegard and Lieb, Roselind and Wittchen, Hans-Ulrich},
  year         = 2005,
  journal      = {Social psychiatry and psychiatric epidemiology},
  publisher    = {Springer},
  volume       = 40,
  pages        = {291--299}
}
@article{beesley2021accounting,
  title        = {{Accounting for not-at-random missingness through imputation stacking}},
  author       = {Beesley, Lauren J and Taylor, Jeremy MG},
  year         = 2021,
  journal      = {Statistics in medicine},
  publisher    = {Wiley Online Library},
  volume       = 40,
  number       = 27,
  pages        = {6118--6132}
}
@article{karlsson2007long,
  title        = {{Long term care financing in four OECD countries: Fiscal burden and distributive effects}},
  author       = {Karlsson, Martin and Mayhew, Les and Rickayzen, Ben},
  year         = 2007,
  journal      = {Health Policy},
  publisher    = {Elsevier},
  volume       = 80,
  number       = 1,
  pages        = {107--134}
}
@article{radke2003demonstration,
  title        = {{A demonstration of interval-censored survival analysis}},
  author       = {Radke, Brian R},
  year         = 2003,
  journal      = {Preventive veterinary medicine},
  publisher    = {Elsevier},
  volume       = 59,
  number       = 4,
  pages        = {241--256}
}
@misc{ascfr,
  title        = {{Adult Social Care Activity and Finance Report}},
  author       = {{\acroauthor{Department for Health and Social Care}{DHSC}}},
  year         = 2023,
  url          = {https://digital.nhs.uk/data-and-information/publications/statistical/adult-social-care-activity-and-finance-report/},
  note         = {Accessed: 2024-08-14}
}
@misc{ascfr23,
  title        = {{Adult Social Care Activity and Finance Report: December 2023 release}},
  author       = {{\acroauthor{Department for Health and Social Care}{DHSC}}},
  year         = 2023,
  url          = {https://digital.nhs.uk/data-and-information/publications/statistical/adult-social-care-activity-and-finance-report/2022-23},
  note         = {Accessed: 2024-08-14}
}
@misc{ascof,
  title        = {{Measures from the Adult Social Care Outcomes Framework}},
  author       = {{\acroauthor{Department for Health and Social Care}{DHSC}}},
  year         = 2024,
  url          = {https://digital.nhs.uk/data-and-information/publications/statistical/adult-social-care-outcomes-framework-ascof},
  note         = {Accessed: 2024-08-14}
}
@misc{ascs,
  title        = {{Social Care User Surveys (ASCS and SACE Data Collections)}},
  author       = {{\acroauthor{Department for Health and Social Care}{DHSC}}},
  year         = 2024,
  url          = {https://digital.nhs.uk/data-and-information/data-collections-and-data-sets/data-collections/social-care-user-surveys},
  urldate      = {2023-11-29},
  note         = {Accessed: 2024-08-14}
}
@article{juliette2021representativeness,
  title        = {{Representativeness of Adult Social Care Surveys}},
  author       = {Juliette, Chloe and Blake, Margaret and Rehsi, Amun and Gregory, Freddie and Bratsa, Yota},
  year         = 2021
}
@article{blake2023annex,
  title        = {{Annex C: ASCS \& SACE Discovery Report}},
  author       = {Blake, Margaret and Lambert, Claire and Dale, Laura and Rand, Stacey and Fox, Diane and Caiels, James and Towers, Ann-Marie and Malley, Juliette and Provenzano, Philip},
  year         = 2023,
  publisher    = {Department of Health and Social Care}
}
@misc{caredatamatters,
  title        = {{Care data matters: a roadmap for better adult social care data}},
  author       = {{\acroauthor{Department for Health and Social Care}{DHSC}}},
  year         = 2023,
  url          = {https://www.gov.uk/government/publications/care-data-matters-a-roadmap-for-better-adult-social-care-data},
  note         = {Accessed: 2024-08-14}
}
@misc{cldspecification,
  title        = {{Client level data: Analytical Technical Output Specification (ATOS)}},
  author       = {{\acroauthor{Department for Health and Social Care}{DHSC}}},
  year         = 2024,
  url          = {https://digital.nhs.uk/data-and-information/data-collections-and-data-sets/data-sets/adult-social-care-client-level-data#analytical-technical-output-specification-atos-},
  note         = {Accessed: 2024-08-14}
}
@article{chotvijit2019study,
  title        = {{A study of data continuity in adult social care services}},
  author       = {Chotvijit, Sarunkorn and Thiarai, Malkiat and Jarvis, Stephen A},
  year         = 2019,
  journal      = {The British Journal of Social Work},
  publisher    = {Oxford University Press},
  volume       = 49,
  number       = 3,
  pages        = {762--786}
}
@report{NAO2019Challenges,
  title        = {{Challenges in Using Data Across Government}},
  author       = {{Comptroller and Auditor General}},
  year         = 2019,
  month        = {June},
  number       = {HC 2220},
  url          = {https://www.nao.org.uk/wp-content/uploads/2019/06/Challenges-in-using-data-across-government.pdf},
  note         = {SESSION 2017–2019},
  institution  = {National Audit Office}
}
@techreport{NatCen2017,
  title        = {{Independent Living Fund: Post-closure Review}},
  author       = {NatCen},
  year         = 2017,
  month        = {January},
  number       = {Research Report No 934},
  url          = {https://assets.publishing.service.gov.uk/media/5a815466e5274a2e8ab53656/independent-living-fund-post-closure-review.pdf},
  note         = {A report of research carried out by NatCen on behalf of the Department for Work and Pensions},
  institution  = {Department for Work and Pensions}
}
@techreport{HouseOfCommons2012,
  title        = {{The Supporting People Programme}},
  author       = {{House of Commons Library}},
  year         = 2012,
  month        = {July},
  day          = 16,
  number       = {Research Paper 12/40},
  url          = {https://researchbriefings.files.parliament.uk/documents/RP12-40/RP12-40.pdf},
  institution  = {House of Commons Library}
}
@techreport{ogden2024have,
  title        = {{How have English councils' funding and spending changed? 2010 to 2024}},
  author       = {Ogden, Kate and Phillips, David},
  year         = 2024,
  institution  = {IFS Report}
}
@article{greve2017long,
  title        = {{Long-term Care for the Elderly in Europe}},
  author       = {Greve, Bent},
  year         = 2017,
  journal      = {Development and prospects}
}
@misc{csds,
  title        = {{Community Services Statistics}},
  author       = {{\acroauthor{Department for Health and Social Care}{DHSC}}},
  year         = 2024,
  url          = {https://digital.nhs.uk/data-and-information/publications/statistical/community-services-statistics-for-children-young-people-and-adults/},
  note         = {Accessed: 2024-08-14}
}
@misc{challis2016resource,
  title        = {{Resource Allocation at the Micro level in Adult Social Care: A Scoping Review}},
  author       = {Challis, D and Xie, C and Hughes, J and Clarkson, P and Davies, S and Stewart, K},
  year         = 2016,
  publisher    = {London: The National Institute for Health Research, School for Social Care}
}
@article{robertson2014social,
  title        = {{The social care and health systems of nine countries}},
  author       = {Robertson, Ruth and Gregory, Sarah and Jabbal, Joni},
  year         = 2014,
  journal      = {Commission on the future of health and social care in England.: The King’s Fund}
}
@article{graybeal2001strengths,
  title        = {{Strengths-based social work assessment: Transforming the dominant paradigm}},
  author       = {Graybeal, Clay},
  year         = 2001,
  journal      = {Families in society},
  publisher    = {SAGE Publications Sage CA: Los Angeles, CA},
  volume       = 82,
  number       = 3,
  pages        = {233--242}
}
@article{rostgaard2022revisiting,
  title        = {{Revisiting the Nordic long-term care model for older people—still equal?}},
  author       = {Rostgaard, Tine and Jacobsen, Frode and Kr{\"o}ger, Teppo and Peterson, Elin},
  year         = 2022,
  journal      = {European Journal of Ageing},
  publisher    = {Springer},
  volume       = 19,
  number       = 2,
  pages        = {201--210}
}
@misc{Shapps2011,
  title        = {{Protecting Vulnerable People and Rough Sleepers}},
  author       = {Grant Shapps},
  year         = 2011,
  month        = {January},
  url          = {https://web.archive.org/web/20240715182943/https://assets.publishing.service.gov.uk/media/5a79eb2f40f0b670a8026658/28908820.pdf},
  howpublished = {Letter from the Rt Hon Grant Shapps MP to Baroness Eaton, DBE, Chairman of the Local Government Association},
  institution  = {Department for Communities and Local Government}
}
@article{grootegoed2012return,
  title        = {{The return of the family? Welfare state retrenchment and client autonomy in long-term care}},
  author       = {Grootegoed, Ellen and Van Dijk, Diana},
  year         = 2012,
  journal      = {Journal of Social policy},
  publisher    = {Cambridge University Press},
  volume       = 41,
  number       = 4,
  pages        = {677--694}
}
@article{Orellana2020,
  title        = {{Day centres for older people: a systematically conducted scoping review of literature about their benefits, purposes and how they are perceived}},
  author       = {Orellana, Katharine and Manthorpe, Jill and Tinker, Anthea},
  year         = 2020,
  journal      = {Ageing and Society},
  publisher    = {Cambridge University Press},
  volume       = 40,
  number       = 1,
  pages        = {73--104},
  issn         = {0144-686X}
}
@article{ranci2015not,
  title        = {{Not all that glitters is gold: Long-term care reforms in the last two decades in Europe}},
  author       = {Ranci, Costanzo and Pavolini, Emmanuele},
  year         = 2015,
  journal      = {Journal of European Social Policy},
  publisher    = {SAGE Publications Sage UK: London, England},
  volume       = 25,
  number       = 3,
  pages        = {270--285}
}
@article{weglarz2004two,
  title        = {{Two worlds data-unstructured and structured}},
  author       = {Weglarz, Geoffrey},
  year         = 2004,
  journal      = {Dm Review},
  publisher    = {Citeseer},
  volume       = 14,
  pages        = {19--23}
}
@misc{baswsupervision,
  title        = {{UK Supervision Policy}},
  author       = {{\acroauthor{British Association of Social Work}{BASW}}},
  year         = 2011,
  publisher    = {BASW: The Policy, Ethics and Human Rights Committee},
  url          = {https://basw.co.uk/sites/default/files/resources/basw_73346-6_0.pdf},
  note         = {Accessed: 2024-08-14}
}
@misc{lgasocialcareIT,
  title        = {{Local government social care data standards and interoperability}},
  author       = {{\acroauthor{Local Government Association}{LGA}}},
  year         = 2019,
  publisher    = {Local Government Association},
  url          = {https://www.local.gov.uk/publications/local-government-social-care-data-standards-and-interoperability},
  note         = {Accessed: 2024-08-14}
}
@article{witham2015construction,
  title        = {{Construction of a linked health and social care database resource--lessons on process, content and culture}},
  author       = {Witham, Miles D and Frost, Helen and McMurdo, Marion and Donnan, Peter T and McGilchrist, Mark},
  year         = 2015,
  journal      = {Informatics for Health and Social Care},
  publisher    = {Taylor \& Francis},
  volume       = 40,
  number       = 3,
  pages        = {229--239}
}
@article{moorthie2022rapid,
  title        = {{Rapid systematic review to identify key barriers to access, linkage, and use of local authority administrative data for population health research, practice, and policy in the United Kingdom}},
  author       = {Moorthie, Sowmiya and Hayat, Shabina and Zhang, Yi and Parkin, Katherine and Philips, Veronica and Bale, Amber and Duschinsky, Robbie and Ford, Tamsin and Moore, Anna},
  year         = 2022,
  journal      = {BMC Public Health},
  publisher    = {Springer},
  volume       = 22,
  number       = 1,
  pages        = 1263
}
@book{Lipsky2010,
  title        = {{Street-level bureaucracy: Dilemmas of the individual in public service}},
  author       = {Lipsky, Michael},
  year         = 2010,
  publisher    = {Russell Sage Foundation},
  isbn         = {0871545446}
}
@incollection{birkmeyer2000using,
  title        = {{Using administrative data for clinical research}},
  author       = {Birkmeyer, John D},
  year         = 2000,
  booktitle    = {{Surgical research}},
  publisher    = {Academic Press, San Diego, CA}
}
@article{peabody2004assessing,
  title        = {{Assessing the accuracy of administrative data in health information systems}},
  author       = {Peabody, John W and Luck, Jeff and Jain, Sharad and Bertenthal, Dan and Glassman, Peter},
  year         = 2004,
  journal      = {Medical care},
  publisher    = {LWW},
  volume       = 42,
  number       = 11,
  pages        = {1066--1072}
}
@article{wolff1996nonsampling,
  title        = {{Nonsampling measurement error in administrative data: Implications for economic evaluations}},
  author       = {Wolff, Nancy and Helminiak, Thomas W},
  year         = 1996,
  journal      = {Health economics},
  publisher    = {Wiley Online Library},
  volume       = 5,
  number       = 6,
  pages        = {501--512}
}
@article{grant2014emotional,
  title        = {{Emotional resilience in the helping professions and how it can be enhanced}},
  author       = {Grant, Louise and Kinman, Gail},
  year         = 2014,
  journal      = {Health and social care education},
  publisher    = {Taylor \& Francis},
  volume       = 3,
  number       = 1,
  pages        = {23--34}
}
@article{utter2013use,
  title        = {{Use of administrative data for public reporting of outcomes}},
  author       = {Utter, Garth H and Romano, Patrick S},
  year         = 2013,
  journal      = {Jama},
  publisher    = {American Medical Association},
  volume       = 309,
  number       = 19,
  pages        = {1991--1992}
}
@article{sutton2010record,
  title        = {{Record rewards: the effects of targeted quality incentives on the recording of risk factors by primary care providers}},
  author       = {Sutton, Matt and Elder, Ross and Guthrie, Bruce and Watt, Graham},
  year         = 2010,
  journal      = {Health economics},
  publisher    = {Wiley Online Library},
  volume       = 19,
  number       = 1,
  pages        = {1--13}
}
@article{urech2015calculations,
  title        = {{Calculations of financial incentives for providers in a pay-for-performance program: Manual review versus data from structured fields in electronic health records}},
  author       = {Urech, Tracy H and Woodard, LeChauncy D and Virani, Salim S and Dudley, R Adams and Lutschg, Meghan Z and Petersen, Laura A},
  year         = 2015,
  journal      = {Medical care},
  publisher    = {LWW},
  volume       = 53,
  number       = 10,
  pages        = {901--907}
}
@article{minchin2018quality,
  title        = {{Quality of care in the United Kingdom after removal of financial incentives}},
  author       = {Minchin, Mark and Roland, Martin and Richardson, Judith and Rowark, Shaun and Guthrie, Bruce},
  year         = 2018,
  journal      = {New England Journal of Medicine},
  publisher    = {Mass Medical Soc},
  volume       = 379,
  number       = 10,
  pages        = {948--957}
}
@misc{dhscpeopleheartcare2021,
  title        = {{People at the heart of care: Adult social care reform white paper}},
  author       = {{\acroauthor{Department of Health and Social Care}{DHSC}}},
  year         = 2021,
  publisher    = {Department of Health and Social Care}
}
@article{gillingham2016designing,
  title        = {{Designing electronic information systems for the future: Social workers and the challenge of New Public Management}},
  author       = {Gillingham, Philip and Graham, Timothy},
  year         = 2016,
  journal      = {Critical Social Policy},
  publisher    = {Sage Publications Sage UK: London, England},
  volume       = 36,
  number       = 2,
  pages        = {187--204}
}
@article{slasberg2017strengths,
  title        = {{Strengths-based practice: social care’s latest Elixir or the next false dawn?}},
  author       = {Slasberg, Colin and Beresford, Peter},
  year         = 2017,
  journal      = {Disability \& Society},
  publisher    = {Taylor \& Francis},
  volume       = 32,
  number       = 2,
  pages        = {269--273}
}
@article{burton2009accountable,
  title        = {{Accountable and countable: Information management systems and the bureaucratization of social work}},
  author       = {Burton, Judith and Van den Broek, Diane},
  year         = 2009,
  journal      = {British journal of social work},
  publisher    = {Oxford University Press},
  volume       = 39,
  number       = 7,
  pages        = {1326--1342}
}
@article{rasanen2015emergency,
  title        = {{Emergency social workers navigating between computer and client}},
  author       = {R{\"a}s{\"a}nen, Jenni-Mari},
  year         = 2015,
  journal      = {The British Journal of Social Work},
  publisher    = {Oxford University Press},
  volume       = 45,
  number       = 7,
  pages        = {2106--2123}
}
@article{gillingham2021practitioner,
  title        = {{Practitioner perspectives on the implementation of an electronic information system to enforce practice standards in England}},
  author       = {Gillingham, Philip},
  year         = 2021,
  journal      = {European Journal of Social Work},
  publisher    = {Taylor \& Francis},
  volume       = 24,
  number       = 5,
  pages        = {761--771}
}
@article{lagsten2018use,
  title        = {{Use of information systems in social work--challenges and an agenda for future research}},
  author       = {Lagsten, Jenny and Andersson, Annika},
  year         = 2018,
  journal      = {European Journal of Social Work},
  publisher    = {Taylor \& Francis},
  volume       = 21,
  number       = 6,
  pages        = {850--862}
}
@article{oasis,
  title        = {{Some title}},
  author       = {{\acroauthor{Organization for the Advancement of Structured Information Standards}{OASIS}}},
  year         = 2012,
  journal      = {J. Something}
}
@article{dhscdatasaveslives2022,
  title        = {{Data saves lives: reshaping health and social care with data}},
  author       = {{\acroauthor{Department of Health and Social Care}{DHSC}}},
  year         = 2022,
  publisher    = {Department of Health and Social Care}
}
@article{personal2016developing,
  title        = {{Developing a Well-Being and Strengths Based Approach to Social Work Practice}},
  author       = {{\acroauthor{Think Local Act Personal}{TLAP}}},
  year         = 2016,
  journal      = {London: TLAP}
}
@misc{partners4changeharrow2021,
  title        = {{London Borough of Harrow The Three Conversations Story of Change}},
  author       = {{\acroauthor{Partners 4 Change}{PFC}}},
  year         = 2021,
  url          = {http://partners4change.co.uk/wp-content/uploads/2021/08/3C-Harrow-Story-of-Change.pdf},
  note         = {[Accessed July 26th, 2023]}
}
@article{wrenn1993use,
  title        = {{The use of structured, complaint-specific patient encounter forms in the emergency department}},
  author       = {Wrenn, Keith and Rodewald, Lance and Lumb, Eileen and Slovis, Corey},
  year         = 1993,
  journal      = {Annals of emergency medicine},
  publisher    = {Elsevier},
  volume       = 22,
  number       = 5,
  pages        = {805--812}
}
@article{humphreys1992preformatted,
  title        = {{Preformatted charts improve documentation in the emergency department}},
  author       = {Humphreys, Tanya and Shofer, Frances S and Jacobson, Sheldon and Coutifaris, Christos and Stemhagen, Annette},
  year         = 1992,
  journal      = {Annals of emergency medicine},
  publisher    = {Elsevier},
  volume       = 21,
  number       = 5,
  pages        = {534--540}
}
@article{shiffman1997transition,
  title        = {{Transition to a computer-based record using scannable, structured encounter forms}},
  author       = {Shiffman, Richard N and Brandt, Cynthia A and Freeman, Bruce G},
  year         = 1997,
  journal      = {Archives of pediatrics \& adolescent medicine},
  publisher    = {American Medical Association},
  volume       = 151,
  number       = 12,
  pages        = {1247--1253}
}
@article{schade2006prescribing,
  title        = {{e-Prescribing, efficiency, quality: lessons from the computerization of UK family practice}},
  author       = {Schade, Charles P and Sullivan, Frank M and De Lusignan, Simon and Madeley, Jean},
  year         = 2006,
  journal      = {Journal of the American Medical Informatics Association},
  publisher    = {BMJ Group BMA House, Tavistock Square, London, WC1H 9JR},
  volume       = 13,
  number       = 5,
  pages        = {470--475}
}
@book{munro2011munro,
  title        = {{The Munro review of child protection: Final report, a child-centred system}},
  author       = {Munro, Eileen},
  year         = 2011,
  publisher    = {The Stationery Office},
  volume       = 8062
}
@article{ylonen2023use,
  title        = {{The use of Electronic Information Systems in social work. A scoping review of the empirical articles published between 2000 and 2019}},
  author       = {Yl{\"o}nen, Katri},
  year         = 2023,
  journal      = {European Journal of Social Work},
  publisher    = {Taylor \& Francis},
  volume       = 26,
  number       = 3,
  pages        = {575--588}
}
@article{shaw2009exemplary,
  title        = {{An exemplary scheme? An evaluation of the Integrated Children's System}},
  author       = {Shaw, Ian and Bell, Margaret and Sinclair, Ian and Sloper, Patricia and Mitchell, Wendy and Dyson, Paul and Clayden, Jasmine and Rafferty, Jackie},
  year         = 2009,
  journal      = {British Journal of Social Work},
  publisher    = {Oxford University Press},
  volume       = 39,
  number       = 4,
  pages        = {613--626}
}
@misc{scierecording,
  title        = {{Social work recording}},
  author       = {{\acroauthor{Social Care Institute for Excellence}{SCIE}}},
  year         = 2019,
  publisher    = {Department of Health and Social Care},
  url          = {https://www.scie.org.uk/social-work/recording/},
  urldate      = {2019-06-09}
}
@misc{frs,
  title        = {{Family Resources Survey}},
  author       = {{Department for Work and Pensions, NatCen Social Research}},
  year         = 2021,
  doi          = {10.5255/UKDA-Series-200017},
  url          = {http://doi.org/10.5255/UKDA-Series-200017},
  note         = {4th Release. UK Data Service. SN: 200017},
  howpublished = {data series}
}
@misc{hse,
  title        = {{Health Survey for England}},
  author       = {{NatCen Social Research, University College London, Department of Epidemiology and Public Health}},
  year         = 2024,
  doi          = {10.5255/UKDA-Series-2000021},
  url          = {http://doi.org/10.5255/UKDA-Series-2000021},
  note         = {8th Release. UK Data Service. SN: 2000021},
  howpublished = {data series}
}
@misc{ons_long_stud,
  title        = {{Office for National Statistics Longitudinal Study, 1971-}},
  author       = {{Office for National Statistics, Census Division}},
  year         = 2022,
  doi          = {10.5255/UKDA-SN-5762-1},
  url          = {http://doi.org/10.5255/UKDA-SN-5762-1},
  note         = {UK Data Service. SN: 5762},
  howpublished = {data collection}
}
@misc{understanding_society_institutional_populations,
  title        = {{Are institutional populations (e.g. students in university halls, individuals in care homes, people in prison) included in the Study?}},
  author       = {Understanding Society},
  year         = 2024,
  url          = {https://web.archive.org/web/20240828114359/https://www.understandingsociety.ac.uk/help/faqs/are-institutional-populations-e-g-students-in-university-halls-individuals-in-care-homes-people-in-prison-included-in-the-study/},
  note         = {Accessed: 2024-08-28}
}
@misc{dwp_family_resources_survey_2021_2022,
  title        = {{Family Resources Survey: financial year 2021 to 2022}},
  author       = {{Department for Work \& Pensions}},
  year         = 2024,
  url          = {https://web.archive.org/web/20240303153450/https://www.gov.uk/government/statistics/family-resources-survey-financial-year-2021-to-2022/family-resources-survey-financial-year-2021-to-2022},
  note         = {Accessed: 2024-03-03}
}
@article{wittenberg2020projections,
  title        = {{Projections of care for older people with dementia in England: 2015 to 2040}},
  author       = {Wittenberg, Raphael and Hu, Bo and Jagger, Carol and Kingston, Andrew and Knapp, Martin and Comas-Herrera, Adelina and King, Derek and Rehill, Amritpal and Banerjee, Sube},
  year         = 2020,
  journal      = {Age and Ageing},
  publisher    = {Oxford University Press},
  volume       = 49,
  number       = 2,
  pages        = {264--269}
}
@article{wittenberg2018projections,
  title        = {{Projections of demand and expenditure on adult social care 2015 to 2040}},
  author       = {Wittenberg, Raphael and Hu, Bo and Hancock, Ruth},
  year         = 2018,
  publisher    = {London School of Economics (LSE)}
}
@misc{PSCleaner,
  title        = {{PSCleaner}},
  author       = {{North East London Commissioning Support Unit}},
  year         = 2020,
  url          = {https://github.com/NELCSU/PSCleaner},
  urldate      = {2024-08-19},
  note         = {GitHub repository},
  howpublished = {\url{https://github.com/NELCSU/PSCleaner}}
}
@misc{TypeScript,
  title        = {{TypeScript: Typed JavaScript at Any Scale}},
  author       = {{Microsoft}},
  year         = 2012,
  url          = {https://www.typescriptlang.org/},
  note         = {Version 5.1.6},
  howpublished = {\url{https://www.typescriptlang.org/}}
}
@article{Spishak2012A,
  title        = {{A type system for regular expressions}},
  author       = {Eric Spishak and Werner Dietl and Michael D. Ernst},
  year         = 2012,
  pages        = {20--26},
  doi          = {10.1145/2318202.2318207}
}
@misc{ONS_2022,
  title        = {{Nomis: Official Labour Market Statistics}},
  author       = {{Office for National Statistics}},
  year         = 2022,
  url          = {https://www.nomisweb.co.uk/},
  note         = {Accessed: 2024-08-20}
}
@book{unitcosts2017,
  title        = {{Unit costs of health and social care 2017}},
  author       = {Curtis, Lesley A and Burns, Amanda},
  year         = 2017,
  publisher    = {Personal Social Services Research Unit}
}
@book{unitcosts2016,
  title        = {{Unit costs of health and social care 2016}},
  author       = {Curtis, Lesley A and Burns, Amanda},
  year         = 2016,
  publisher    = {Personal Social Services Research Unit}
}
@book{unitcosts2018,
  title        = {{Unit costs of health and social care 2018}},
  author       = {Curtis, Lesley A and Burns, Amanda},
  year         = 2018,
  publisher    = {Personal Social Services Research Unit}
}
@book{unitcosts2019,
  title        = {{Unit costs of health and social care 2019}},
  author       = {Curtis, Lesley A and Burns, Amanda},
  year         = 2019,
  publisher    = {Personal Social Services Research Unit}
}
@book{unitcosts2020,
  title        = {{Unit costs of health and social care 2020}},
  author       = {Curtis, Lesley A and Burns, Amanda},
  year         = 2020,
  publisher    = {Personal Social Services Research Unit}
}
@article{ford2016extracting,
  title        = {{Extracting information from the text of electronic medical records to improve case detection: a systematic review}},
  author       = {Ford, Elizabeth and Carroll, John A and Smith, Helen E and Scott, Donia and Cassell, Jackie A},
  year         = 2016,
  journal      = {Journal of the American Medical Informatics Association},
  publisher    = {Oxford University Press},
  volume       = 23,
  number       = 5,
  pages        = {1007--1015}
}
@misc{ons_cpi_dataset,
  title        = {{Consumer Price Inflation Tables}},
  author       = {{Office for National Statistics}},
  year         = 2024,
  url          = {https://www.ons.gov.uk/economy/inflationandpriceindices/datasets/consumerpriceinflation},
  note         = {Accessed: 2024-08-21}
}
@misc{GoogleTrends2024,
  title        = {{Google Trends: Large Language Models, Natural Language Processing, Computational Linguistics, LLMs}},
  author       = {{Google Trends}},
  year         = 2024,
  note         = {Accessed: 2024-08-24},
  howpublished = {\url{https://trends.google.com/trends/explore?date=all&q=large%20language%20models,natural%20language%20processing,computational%20linguistics,LLMs&hl=en-GB}}
}
@article{hirschberg2015advances,
  title        = {{Advances in natural language processing}},
  author       = {Hirschberg, Julia and Manning, Christopher D},
  year         = 2015,
  journal      = {Science},
  publisher    = {American Association for the Advancement of Science},
  volume       = 349,
  number       = 6245,
  pages        = {261--266}
}
@article{fan2023bibliometric,
  title        = {{A bibliometric review of large language models research from 2017 to 2023}},
  author       = {Fan, Lizhou and Li, Lingyao and Ma, Zihui and Lee, Sanggyu and Yu, Huizi and Hemphill, Libby},
  year         = 2023,
  journal      = {arXiv preprint arXiv:2304.02020}
}
@article{perera2016cohort,
  title        = {{Cohort profile of the South London and Maudsley NHS Foundation Trust Biomedical Research Centre (SLaM BRC) case register: current status and recent enhancement of an electronic mental health record-derived data resource}},
  author       = {Perera, Gayan and Broadbent, Matthew and Callard, Felicity and Chang, Chin-Kuo and Downs, Johnny and Dutta, Rina and Fernandes, Andrea and Hayes, Richard D and Henderson, Max and Jackson, Richard and others},
  year         = 2016,
  journal      = {BMJ open},
  publisher    = {British Medical Journal Publishing Group},
  volume       = 6,
  number       = 3,
  pages        = {e008721}
}
@article{demner2009can,
  title        = {{What can natural language processing do for clinical decision support?}},
  author       = {Demner-Fushman, Dina and Chapman, Wendy W and McDonald, Clement J},
  year         = 2009,
  journal      = {Journal of biomedical informatics},
  publisher    = {Elsevier},
  volume       = 42,
  number       = 5,
  pages        = {760--772}
}
@inproceedings{liu2012towards,
  title        = {{Towards a semantic lexicon for clinical natural language processing}},
  author       = {Liu, Hongfang and Wu, Stephen T and Li, Dingcheng and Jonnalagadda, Siddhartha and Sohn, Sunghwan and Wagholikar, Kavishwar and Haug, Peter J and Huff, Stanley M and Chute, Christopher G},
  year         = 2012,
  booktitle    = {{AMIA Annual Symposium Proceedings}},
  volume       = 2012,
  pages        = 568,
  organization = {American Medical Informatics Association}
}
@article{zhu2019automatically,
  title        = {{Automatically identifying social isolation from clinical narratives for patients with prostate Cancer}},
  author       = {Zhu, Vivienne J and Lenert, Leslie A and Bunnell, Brian E and Obeid, Jihad S and Jefferson, Melanie and Halbert, Chanita Hughes},
  year         = 2019,
  journal      = {BMC medical informatics and decision making},
  publisher    = {Springer},
  volume       = 19,
  number       = 1,
  pages        = {1--9}
}
@article{mehrabi2015deepen,
  title        = {{DEEPEN: A negation detection system for clinical text incorporating dependency relation into NegEx}},
  author       = {Mehrabi, Saeed and Krishnan, Anand and Sohn, Sunghwan and Roch, Alexandra M and Schmidt, Heidi and Kesterson, Joe and Beesley, Chris and Dexter, Paul and Schmidt, C Max and Liu, Hongfang and others},
  year         = 2015,
  journal      = {Journal of biomedical informatics},
  publisher    = {Elsevier},
  volume       = 54,
  pages        = {213--219}
}
@article{nadkarni2011natural,
  title        = {{Natural language processing: an introduction}},
  author       = {Nadkarni, Prakash M and Ohno-Machado, Lucila and Chapman, Wendy W},
  year         = 2011,
  journal      = {Journal of the American Medical Informatics Association},
  publisher    = {BMJ Group BMA House, Tavistock Square, London, WC1H 9JR},
  volume       = 18,
  number       = 5,
  pages        = {544--551}
}
@article{jensen2012mining,
  title        = {{Mining electronic health records: towards better research applications and clinical care}},
  author       = {Jensen, Peter B and Jensen, Lars J and Brunak, S{\o}ren},
  year         = 2012,
  journal      = {Nature Reviews Genetics},
  publisher    = {Nature Publishing Group UK London},
  volume       = 13,
  number       = 6,
  pages        = {395--405}
}
@inproceedings{Plisson2004,
  title        = {{A rule based approach to word lemmatization}},
  author       = {Plisson, Jo{\"e}l and Lavrac, Nada and Mladenic, Dunja and others},
  year         = 2004,
  booktitle    = {{Proceedings of IS}},
  volume       = 3,
  pages        = {83--86},
  organization = {Citeseer}
}
@article{quimbaya2016named,
  title        = {{Named entity recognition over electronic health records through a combined dictionary-based approach}},
  author       = {Quimbaya, Alexandra Pomares and M{\'u}nera, Alejandro Sierra and Rivera, Rafael Andr{\'e}s Gonz{\'a}lez and Rodr{\'\i}guez, Juli{\'a}n Camilo Daza and Velandia, Oscar Mauricio Mu{\~n}oz and Pe{\~n}a, Angel Alberto Garcia and Labb{\'e}, Cyril},
  year         = 2016,
  journal      = {Procedia Computer Science},
  publisher    = {Elsevier},
  volume       = 100,
  pages        = {55--61}
}
@article{chapman2001simple,
  title        = {{A simple algorithm for identifying negated findings and diseases in discharge summaries}},
  author       = {Chapman, Wendy W and Bridewell, Will and Hanbury, Paul and Cooper, Gregory F and Buchanan, Bruce G},
  year         = 2001,
  journal      = {Journal of biomedical informatics},
  publisher    = {Elsevier},
  volume       = 34,
  number       = 5,
  pages        = {301--310}
}
@article{juluru2021bag,
  title        = {{Bag-of-words technique in natural language processing: a primer for radiologists}},
  author       = {Juluru, Krishna and Shih, Hao-Hsin and Keshava Murthy, Krishna Nand and Elnajjar, Pierre},
  year         = 2021,
  journal      = {RadioGraphics},
  publisher    = {Radiological Society of North America},
  volume       = 41,
  number       = 5,
  pages        = {1420--1426}
}
@article{nguyen2013text,
  title        = {{Text mining and network analysis of digital libraries in R}},
  author       = {Nguyen, Eric},
  year         = 2013,
  journal      = {{Data mining applications with R}},
  publisher    = {Elsevier Inc Amsterdam},
  pages        = {95--115}
}
@article{christian2016single,
  title        = {{Single document automatic text summarization using term frequency-inverse document frequency (TF-IDF)}},
  author       = {Christian, Hans and Agus, Mikhael Pramodana and Suhartono, Derwin},
  year         = 2016,
  journal      = {ComTech: Computer, Mathematics and Engineering Applications},
  volume       = 7,
  number       = 4,
  pages        = {285--294}
}
@article{malkin2021studying,
  title        = {{Studying word order through iterative shuffling}},
  author       = {Malkin, Nikolay and Lanka, Sameera and Goel, Pranav and Jojic, Nebojsa},
  year         = 2021,
  journal      = {arXiv preprint arXiv:2109.04867}
}
@article{zhao2017fuzzy,
  title        = {{Fuzzy bag-of-words model for document representation}},
  author       = {Zhao, Rui and Mao, Kezhi},
  year         = 2017,
  journal      = {IEEE transactions on fuzzy systems},
  publisher    = {IEEE},
  volume       = 26,
  number       = 2,
  pages        = {794--804}
}
@inproceedings{mikolov2013efficient,
  title        = {{Efficient estimation of word representations in vector space}},
  author       = {Mikolov, Tomas and Chen, Kai and Corrado, Greg and Dean, Jeffrey},
  year         = 2013,
  journal      = {arXiv preprint arXiv:1301.3781},
  booktitle    = {{International Conference on Learning Representations (ICLR)}}
}
@inproceedings{mikolov2013distributed,
  title        = {{Distributed representations of words and phrases and their compositionality}},
  author       = {Mikolov, Tomas and Sutskever, Ilya and Chen, Kai and Corrado, Greg S and Dean, Jeffrey},
  year         = 2013,
  booktitle    = {{Advances in Neural Information Processing Systems (NeurIPS)}},
  pages        = {3111--3119}
}
@article{goldberg2014word2vec,
  title        = {{Word2vec explained: deriving Mikolov et al.'s negative-sampling word-embedding method}},
  author       = {Goldberg, Yoav and Levy, Omer},
  year         = 2014,
  journal      = {arXiv preprint arXiv:1402.3722}
}
@article{rong2014word2vec,
  title        = {{Word2vec parameter learning explained}},
  author       = {Rong, Xin},
  year         = 2014,
  journal      = {arXiv preprint arXiv:1411.2738}
}
@inproceedings{pennington2014glove,
  title        = {{GloVe: Global Vectors for Word Representation}},
  author       = {Pennington, Jeffrey and Socher, Richard and Manning, Christopher D},
  year         = 2014,
  booktitle    = {{Proceedings of the 2014 Conference on Empirical Methods in Natural Language Processing (EMNLP)}},
  pages        = {1532--1543},
  organization = {Association for Computational Linguistics}
}
@article{bojanowski2017enriching,
  title        = {{Enriching word vectors with subword information}},
  author       = {Bojanowski, Piotr and Grave, Edouard and Joulin, Armand and Mikolov, Tomas},
  year         = 2017,
  journal      = {Transactions of the Association for Computational Linguistics},
  publisher    = {MIT Press},
  volume       = 5,
  pages        = {135--146}
}
@inproceedings{mikolov2013linguistic,
  title        = {{Linguistic regularities in continuous space word representations}},
  author       = {Mikolov, Tom{\'a}{\v{s}} and Yih, Wen-tau and Zweig, Geoffrey},
  year         = 2013,
  booktitle    = {{Proceedings of the 2013 conference of the north american chapter of the association for computational linguistics: Human language technologies}},
  pages        = {746--751}
}
@article{Pedregosa2011,
  title        = {{Scikit-learn: Machine Learning in Python}},
  author       = {Pedregosa, F. and Varoquaux, G. and Gramfort, A. and Michel, V. and Thirion, B. and Grisel, O. and Blondel, M. and Prettenhofer, P. and Weiss, R. and Dubourg, V. and Vanderplas, J. and Passos, A. and Cournapeau, D. and Brucher, M. and Perrot, M. and Duchesnay, E.},
  year         = 2011,
  journal      = {Journal of Machine Learning Research},
  volume       = 12,
  pages        = {2825----2830}
}
@inproceedings{peters2018deep,
  title        = {{Deep contextualized word representations}},
  author       = {Peters, Matthew E and Neumann, Mark and Iyyer, Mohit and Gardner, Matt and Clark, Christopher and Lee, Kenton and Zettlemoyer, Luke},
  year         = 2018,
  booktitle    = {{Proceedings of the 2018 Conference of the North American Chapter of the Association for Computational Linguistics: Human Language Technologies, Volume 1 (Long Papers)}},
  pages        = {2227--2237}
}
@article{arefyev2018much,
  title        = {{How much does a word weigh? Weighting word embeddings for word sense induction}},
  author       = {Arefyev, Nikolay and Ermolaev, Pavel and Panchenko, Alexander},
  year         = 2018,
  journal      = {arXiv preprint arXiv:1805.09209}
}
@article{Devlin2018,
  title        = {{Bert: Pre-training of deep bidirectional transformers for language understanding}},
  author       = {Devlin, Jacob and Chang, Ming-Wei and Lee, Kenton and Toutanova, Kristina},
  year         = 2018,
  journal      = {arXiv preprint arXiv:1810.04805}
}
@article{Liu2019,
  title        = {{Roberta: A robustly optimized bert pretraining approach}},
  author       = {Liu, Yinhan and Ott, Myle and Goyal, Naman and Du, Jingfei and Joshi, Mandar and Chen, Danqi and Levy, Omer and Lewis, Mike and Zettlemoyer, Luke and Stoyanov, Veselin},
  year         = 2019,
  journal      = {arXiv preprint arXiv:1907.11692}
}
@inproceedings{conneau2017supervised,
  title        = {{Supervised Learning of Universal Sentence Representations from Natural Language Inference Data}},
  author       = {Conneau, Alexis and Kiela, Douwe and Schwenk, Holger and Barrault, Lo{\"i}c and Bordes, Antoine},
  year         = 2017,
  booktitle    = {{Proceedings of the 2017 Conference on Empirical Methods in Natural Language Processing (EMNLP)}},
  pages        = {670--680},
  organization = {Association for Computational Linguistics}
}
@inproceedings{cer2018universal,
  title        = {{Universal Sentence Encoder}},
  author       = {Cer, Daniel and Yang, Yinfei and Kong, Sheng-yi and Hua, Nan and Limtiaco, Nicole and St. John, Rhomni and Constant, Noah and Guajardo-Cespedes, Mario and Yuan, Steve and Tar, Chris and others},
  year         = 2018,
  booktitle    = {{Proceedings of the 2018 Conference on Empirical Methods in Natural Language Processing (EMNLP)}},
  pages        = {169--174},
  organization = {Association for Computational Linguistics}
}
@article{kenter2016siamese,
  title        = {{Siamese cbow: Optimizing word embeddings for sentence representations}},
  author       = {Kenter, Tom and Borisov, Alexey and De Rijke, Maarten},
  year         = 2016,
  journal      = {arXiv preprint arXiv:1606.04640}
}
@misc{huggingface_pretrained_models,
  title        = {{Pretrained Models - Transformers v2.4.0 Documentation}},
  author       = {Hugging Face},
  year         = 2024,
  url          = {https://huggingface.co/transformers/v2.4.0/pretrained_models.html},
  note         = {Accessed: 2024-08-25}
}
@misc{meta_llama_3_70b,
  title        = {{Meta Llama 3 70B}},
  author       = {Meta Llama},
  year         = 2024,
  url          = {https://huggingface.co/meta-llama/Meta-Llama-3-70B},
  note         = {Accessed: 2024-08-25}
}
@misc{hfllama3,
  title        = {{Llama3-8b-Instruct}},
  author       = {{Meta AI}},
  year         = 2024,
  url          = {https://huggingface.co/meta-llama/Meta-Llama-3-8B-Instruct},
  note         = {[Accessed: 2024-07-25]}
}
@misc{hfllama31,
  title        = {{Llama-3.1-8B-Instruct}},
  author       = {{Meta AI}},
  year         = 2024,
  url          = {https://huggingface.co/meta-llama/Meta-Llama-3.1-8B-Instruct},
  note         = {[Accessed: 2024-07-25]}
}
@misc{hfgemma,
  title        = {{Gemma 7b-it}},
  author       = {{Google}},
  year         = 2024,
  url          = {https://huggingface.co/google/gemma-7b-it},
  note         = {[Accessed: 2024-07-25]}
}
@misc{meta_llama_3,
  title        = {{Introducing Meta Llama 3: The most capable openly available LLM to date}},
  author       = {{Meta AI}},
  year         = 2024,
  url          = {https://ai.meta.com/blog/meta-llama-3/},
  note         = {Accessed: 2024-07-14}
}
@article{gemma2024,
  title        = {{Gemma: Open models based on gemini research and technology}},
  author       = {Team, Gemma and Mesnard, Thomas and Hardin, Cassidy and Dadashi, Robert and Bhupatiraju, Surya and Pathak, Shreya and Sifre, Laurent and Rivi{\`e}re, Morgane and Kale, Mihir Sanjay and Love, Juliette and others},
  year         = 2024,
  journal      = {arXiv preprint arXiv:2403.08295}
}
@article{achiam2023gpt,
  title        = {{Gpt-4 technical report}},
  author       = {Achiam, Josh and Adler, Steven and Agarwal, Sandhini and Ahmad, Lama and Akkaya, Ilge and Aleman, Florencia Leoni and Almeida, Diogo and Altenschmidt, Janko and Altman, Sam and Anadkat, Shyamal and others},
  year         = 2023,
  journal      = {arXiv preprint arXiv:2303.08774}
}
@book{Goodfellow-et-al-2016,
  title        = {{Deep Learning}},
  author       = {Goodfellow, Ian and Bengio, Yoshua and Courville, Aaron},
  year         = 2016,
  publisher    = {MIT Press},
  isbn         = {978-0262035613},
  url          = {http://www.deeplearningbook.org}
}
@article{radford2019language,
  title        = {{Language models are unsupervised multitask learners}},
  author       = {Radford, Alec and Wu, Jeffrey and Child, Rewon and Luan, David and Amodei, Dario and Sutskever, Ilya and others},
  year         = 2019,
  journal      = {OpenAI blog},
  volume       = 1,
  number       = 8,
  pages        = 9
}
@article{elman1990finding,
  title        = {{Finding structure in time}},
  author       = {Elman, Jeffrey L},
  year         = 1990,
  journal      = {Cognitive Science},
  publisher    = {Wiley Online Library},
  volume       = 14,
  number       = 2,
  pages        = {179--211}
}
@article{bengio1994learning,
  title        = {{Learning long-term dependencies with gradient descent is difficult}},
  author       = {Bengio, Yoshua and Simard, Patrice and Frasconi, Paolo},
  year         = 1994,
  journal      = {IEEE transactions on neural networks},
  publisher    = {IEEE},
  volume       = 5,
  number       = 2,
  pages        = {157--166}
}
@article{vaswani2017attention,
  title        = {{Attention is all you need}},
  author       = {Vaswani, Ashish and Shazeer, Noam and Parmar, Niki and Uszkoreit, Jakob and Jones, Llion and Gomez, Aidan N and Kaiser, {\L}ukasz and Polosukhin, Illia},
  year         = 2017,
  journal      = {Advances in neural information processing systems},
  volume       = 30
}
@article{noh2021analysis,
  title        = {{Analysis of gradient vanishing of RNNs and performance comparison}},
  author       = {Noh, Seol-Hyun},
  year         = 2021,
  journal      = {Information},
  publisher    = {MDPI},
  volume       = 12,
  number       = 11,
  pages        = 442
}
@article{dwarampudi2019effects,
  title        = {{Effects of padding on LSTMs and CNNs}},
  author       = {Dwarampudi, Mahidhar and Reddy, NV},
  year         = 2019,
  journal      = {arXiv preprint arXiv:1903.07288}
}
@article{miller2022setting,
  title        = {{Setting the Bar for Social Work in Scotland}},
  author       = {Miller, Emma and Barrie, Karen},
  year         = 2022,
  publisher    = {Social Work Scotland}
}
@article{beasley2011information,
  title        = {{Information chaos in primary care: implications for physician performance and patient safety}},
  author       = {Beasley, John W and Wetterneck, Tosha B and Temte, Jon and Lapin, Jamie A and Smith, Paul and Rivera-Rodriguez, A Joy and Karsh, Ben-Tzion},
  year         = 2011,
  journal      = {The Journal of the American Board of Family Medicine},
  publisher    = {Am Board Family Med},
  volume       = 24,
  number       = 6,
  pages        = {745--751}
}
@article{Ahmed2011,
  title        = {{The effect of two different electronic health record user interfaces on intensive care provider task load, errors of cognition, and performance}},
  author       = {Ahmed, Adil and Chandra, Subhash and Herasevich, Vitaly and Gajic, Ognjen and Pickering, Brian W.},
  year         = 2011,
  month        = {July},
  journal      = {Critical Care Medicine},
  volume       = 39,
  number       = 7,
  pages        = {1626--1634},
  doi          = {10.1097/CCM.0b013e31821858a0}
}
@article{senathirajah2016user,
  title        = {{User-composable electronic health record improves efficiency of clinician data viewing for patient case appraisal: a mixed-methods study}},
  author       = {Senathirajah, Yalini and Kaufman, David and Bakken, Suzanne},
  year         = 2016,
  journal      = {eGEMs},
  publisher    = {Ubiquity Press},
  volume       = 4,
  number       = 1
}
@article{singh2013information,
  title        = {{Information overload and missed test results in electronic health record--based settings}},
  author       = {Singh, Hardeep and Spitzmueller, Christiane and Petersen, Nancy J and Sawhney, Mona K and Sittig, Dean F},
  year         = 2013,
  journal      = {JAMA internal medicine},
  publisher    = {American Medical Association},
  volume       = 173,
  number       = 8,
  pages        = {702--704}
}
@article{ancker2017effects,
  title        = {{Effects of workload, work complexity, and repeated alerts on alert fatigue in a clinical decision support system}},
  author       = {Ancker, Jessica S and Edwards, Alison and Nosal, Sarah and Hauser, Diane and Mauer, Elizabeth and Kaushal, Rainu and With the HITEC Investigators},
  year         = 2017,
  journal      = {BMC medical informatics and decision making},
  publisher    = {Springer},
  volume       = 17,
  pages        = {1--9}
}
@article{gellad2013computers,
  title        = {{Computers and the diagnosis of pneumonia: comment on “performance and utilization of an emergency department electronic screening tool for pneumonia”}},
  author       = {Gellad, Walid F and Yealy, Donald and Fine, Michael},
  year         = 2013,
  journal      = {JAMA internal medicine},
  publisher    = {American Medical Association},
  volume       = 173,
  number       = 8,
  pages        = {701--702}
}
@article{nijor2022patient,
  title        = {{Patient safety issues from information overload in electronic medical records}},
  author       = {Nijor, Sohn and Rallis, Gavin and Lad, Nimit and Gokcen, Eric},
  year         = 2022,
  journal      = {Journal of Patient Safety},
  publisher    = {LWW},
  volume       = 18,
  number       = 6,
  pages        = {e999--e1003}
}
@article{arndt2017tethered,
  title        = {{Tethered to the EHR: primary care physician workload assessment using EHR event log data and time-motion observations}},
  author       = {Arndt, Brian G and Beasley, John W and Watkinson, Michelle D and Temte, Jonathan L and Tuan, Wen-Jan and Sinsky, Christine A and Gilchrist, Valerie J},
  year         = 2017,
  journal      = {The Annals of Family Medicine},
  publisher    = {Annals Family Med},
  volume       = 15,
  number       = 5,
  pages        = {419--426}
}
@article{preston2020analysis,
  title        = {{Analysis of safeguarding adult reviews April 2017--March 2019: findings for sector-led improvement}},
  author       = {Preston-Shoot, Michael and Braye, Suzy and Preston, Oli and Allen, Karen and Spreadbury, Kate},
  year         = 2020,
  journal      = {Local Government Association: https://www. local. gov. uk/publications/analysis-safeguarding-adult-reviewsapril-2017-march-2019}
}
@inproceedings{gao2022summarizing,
  title        = {{Summarizing patients’ problems from hospital progress notes using pre-trained sequence-to-sequence models}},
  author       = {Gao, Yanjun and Miller, Timothy and Xu, Dongfang and Dligach, Dmitriy and Churpek, Matthew M and Afshar, Majid},
  year         = 2022,
  booktitle    = {{Proceedings of COLING. International Conference on Computational Linguistics}},
  volume       = 2022,
  pages        = 2979,
  organization = {NIH Public Access}
}
@article{ayaad2019role,
  title        = {{The role of electronic medical records in improving the quality of health care services: Comparative study}},
  author       = {Ayaad, Omar and Alloubani, Aladeen and ALhajaa, Eyad Abu and Farhan, Mohammad and Abuseif, Sami and Al Hroub, Ahmad and Akhu-Zaheya, Laila},
  year         = 2019,
  journal      = {International journal of medical informatics},
  publisher    = {Elsevier},
  volume       = 127,
  pages        = {63--67}
}
@article{zegers2011quality,
  title        = {{Quality of patient record keeping: an indicator of the quality of care?}},
  author       = {Zegers, Marieke and de Bruijne, Martine C and Spreeuwenberg, Peter and Wagner, Cordula and Groenewegen, Peter P and van der Wal, Gerrit},
  year         = 2011,
  journal      = {BMJ quality \& safety},
  publisher    = {BMJ Publishing Group Ltd},
  volume       = 20,
  number       = 4,
  pages        = {314--318}
}
@misc{spring_budget_2024,
  title        = {{Spring Budget 2024}},
  author       = {{HM Treasury}},
  year         = 2024,
  url          = {https://www.gov.uk/government/publications/spring-budget-2024/spring-budget-2024-html},
  note         = {[Accessed: 2024-07-25]}
}
@article{merighi2018nephrology,
  title        = {{Nephrology social workers' caseloads and hourly wages in 2014 and 2017: findings from the National Kidney Foundation Council of Nephrology Social Workers Professional Practice Survey}},
  author       = {Merighi, Joseph and Zheng, Mingyang and Browne, Teri and others},
  year         = 2018,
  journal      = {The Journal of Nephrology Social Work},
  volume       = 42,
  number       = 1,
  pages        = {31--59}
}
@article{delli2013measuring,
  title        = {{Measuring social-work activities with older people}},
  author       = {Delli-Colli, Nathalie and Dubuc, Nicole and H{\'e}bert, R{\'e}jean and Dubois, Marie-France},
  year         = 2013,
  journal      = {Practice},
  publisher    = {Taylor \& Francis},
  volume       = 25,
  number       = 5,
  pages        = {281--296}
}
@article{Lillis2020Time,
  title        = {{Time, the Written Record, and Professional Practice: The Case of Contemporary Social Work}},
  author       = {T. Lillis and Maria Leedham and A. Twiner},
  year         = 2020,
  journal      = {Written Communication},
  volume       = 37,
  pages        = {431--486},
  doi          = {10.1177/0741088320938804}
}
@techreport{SkillsforCare2023,
  title        = {{The state of the adult social care sector and workforce in England}},
  author       = {{Skills for Care}},
  year         = 2023,
  url          = {https://www.skillsforcare.org.uk/Adult-Social-Care-Workforce-Data/Workforce-intelligence/documents/State-of-the-adult-social-care-sector/The-State-of-the-Adult-Social-Care-Sector-and-Workforce-2023.pdf},
  note         = {Accessed: 2024-08-27}
}
@misc{s4cnumworkers,
  title        = {{Personal Social Services: Staff of Social Services Departments}},
  author       = {{\acroauthor{Department for Health and Social Care}{DHSC}}},
  year         = 2021,
  url          = {https://digital.nhs.uk/data-and-information/publications/statistical/personal-social-services-staff-of-social-services-departments},
  note         = {Accessed: 2024-08-14}
}
@article{van2024adapted,
  title        = {{Adapted large language models can outperform medical experts in clinical text summarization}},
  author       = {Van Veen, Dave and Van Uden, Cara and Blankemeier, Louis and Delbrouck, Jean-Benoit and Aali, Asad and Bluethgen, Christian and Pareek, Anuj and Polacin, Malgorzata and Reis, Eduardo Pontes and Seehofnerov{\'a}, Anna and others},
  year         = 2024,
  journal      = {Nature medicine},
  publisher    = {Nature Publishing Group US New York},
  volume       = 30,
  number       = 4,
  pages        = {1134--1142}
}
@article{chauhan2023comprehensive,
  title        = {{A comprehensive survey on various fully automatic machine translation evaluation metrics}},
  author       = {Chauhan, Shweta and Daniel, Philemon},
  year         = 2023,
  journal      = {Neural Processing Letters},
  publisher    = {Springer},
  volume       = 55,
  number       = 9,
  pages        = {12663--12717}
}
@article{gandomi2015beyond,
  title        = {{Beyond the hype: Big data concepts, methods, and analytics}},
  author       = {Gandomi, Amir and Haider, Murtaza},
  year         = 2015,
  journal      = {International journal of information management},
  publisher    = {Elsevier},
  volume       = 35,
  number       = 2,
  pages        = {137--144}
}
@inproceedings{Sagiroglubigdata,
  title        = {{Big data: A review}},
  author       = {Sagiroglu, Seref and Sinanc, Duygu},
  year         = 2013,
  booktitle    = {{2013 International Conference on Collaboration Technologies and Systems (CTS)}},
  volume       = {},
  number       = {},
  pages        = {42--47},
  doi          = {10.1109/CTS.2013.6567202},
  keywords     = {Data storage systems;Information management;Data handling;Security;Organizations;Data models;big data;volume;variety;velocity;verification;value}
}
@article{montemurro2010towards,
  title        = {{Towards the quantification of the semantic information encoded in written language}},
  author       = {Montemurro, Marcelo A and Zanette, Dami{\'a}n H},
  year         = 2010,
  journal      = {Advances in Complex Systems},
  publisher    = {World Scientific},
  volume       = 13,
  number       = {02},
  pages        = {135--153}
}
@misc{naveed2024comprehensiveoverviewlargelanguage,
  title        = {{A Comprehensive Overview of Large Language Models}},
  author       = {Humza Naveed and Asad Ullah Khan and Shi Qiu and Muhammad Saqib and Saeed Anwar and Muhammad Usman and Naveed Akhtar and Nick Barnes and Ajmal Mian},
  year         = 2024,
  url          = {https://arxiv.org/abs/2307.06435},
  eprint       = {2307.06435},
  archiveprefix = {arXiv},
  primaryclass = {cs.CL}
}
@inproceedings{bender2021dangers,
  title        = {{On the dangers of stochastic parrots: Can language models be too big?🦜}},
  author       = {Bender, Emily M and Gebru, Timnit and McMillan-Major, Angelina and Shmitchell, Shmargaret},
  year         = 2021,
  booktitle    = {{Proceedings of the 2021 ACM conference on fairness, accountability, and transparency}},
  pages        = {610--623}
}
@article{dinan2020multi,
  title        = {{Multi-dimensional gender bias classification}},
  author       = {Dinan, Emily and Fan, Angela and Wu, Ledell and Weston, Jason and Kiela, Douwe and Williams, Adina},
  year         = 2020,
  journal      = {arXiv preprint arXiv:2005.00614}
}
@article{steen2023investigating,
  title        = {{Investigating gender bias in news summarization}},
  author       = {Steen, Julius and Markert, Katja},
  year         = 2023,
  journal      = {arXiv preprint arXiv:2309.08047}
}
@article{sap2019social,
  title        = {{Social bias frames: Reasoning about social and power implications of language}},
  author       = {Sap, Maarten and Gabriel, Saadia and Qin, Lianhui and Jurafsky, Dan and Smith, Noah A and Choi, Yejin},
  year         = 2019,
  journal      = {arXiv preprint arXiv:1911.03891}
}
@article{denecke2024potential,
  title        = {{Potential of Large Language Models in Health Care: Delphi Study}},
  author       = {Denecke, Kerstin and May, Richard and LLMHealthGroup and Rivera Romero, Octavio},
  year         = 2024,
  journal      = {Journal of Medical Internet Research},
  publisher    = {JMIR Publications Toronto, Canada},
  volume       = 26,
  pages        = {e52399}
}
@article{garg2023exploring,
  title        = {{Exploring the role of ChatGPT in patient care (diagnosis and treatment) and medical research: A systematic review}},
  author       = {Garg, Ravindra Kumar and Urs, Vijeth L and Agarwal, Akshay Anand and Chaudhary, Sarvesh Kumar and Paliwal, Vimal and Kar, Sujita Kumar},
  year         = 2023,
  journal      = {Health Promotion Perspectives},
  publisher    = {Tabriz University of Medical Sciences},
  volume       = 13,
  number       = 3,
  pages        = 183
}
@article{lee2023benefits,
  title        = {{Benefits, limits, and risks of GPT-4 as an AI chatbot for medicine}},
  author       = {Lee, Peter and Bubeck, Sebastien and Petro, Joseph},
  year         = 2023,
  journal      = {New England Journal of Medicine},
  publisher    = {Mass Medical Soc},
  volume       = 388,
  number       = 13,
  pages        = {1233--1239}
}
@misc{ordish_2023_llms_samd,
  title        = {{Large Language Models and Software as a Medical Device}},
  author       = {Johan Ordish},
  year         = 2023,
  note         = {Accessed: 2024-08-27},
  howpublished = {\url{https://medregs.blog.gov.uk/2023/03/03/large-language-models-and-software-as-a-medical-device/}}
}
@misc{martens_2024_eu_ai_act,
  title        = {{The European Union AI Act: premature or precocious regulation?}},
  author       = {Bertin Martens},
  year         = 2024,
  note         = {Accessed: 2024-08-27},
  howpublished = {\url{https://www.bruegel.org/analysis/european-union-ai-act-premature-or-precocious-regulation}}
}
@article{arora2023promise,
  title        = {{The promise of large language models in health care}},
  author       = {Arora, Anmol and Arora, Ananya},
  year         = 2023,
  journal      = {The Lancet},
  publisher    = {Elsevier},
  volume       = 401,
  number       = 10377,
  pages        = 641
}
@article{clusmann2023future,
  title        = {{The future landscape of large language models in medicine}},
  author       = {Clusmann, Jan and Kolbinger, Fiona R and Muti, Hannah Sophie and Carrero, Zunamys I and Eckardt, Jan-Niklas and Laleh, Narmin Ghaffari and L{\"o}ffler, Chiara Maria Lavinia and Schwarzkopf, Sophie-Caroline and Unger, Michaela and Veldhuizen, Gregory P and others},
  year         = 2023,
  journal      = {Communications medicine},
  publisher    = {Nature Publishing Group UK London},
  volume       = 3,
  number       = 1,
  pages        = 141
}
@article{nori2023capabilities,
  title        = {Capabilities of {GPT-4} on medical challenge problems},
  author       = {Nori, Harsha and King, Nicholas and McKinney, Scott Mayer and Carignan, Dean and Horvitz, Eric},
  year         = 2023,
  journal      = {arXiv preprint arXiv:2303.13375}
}
@unpublished{snow_et_al_2024,
  title        = {{Good Practice in the Implementation of Electronic Care Records in Adult Social Care: A Rapid Scoping Review}},
  author       = {Martha Snow and Wagner Silva-Ribeiro and Mary Baginsky and Sonya Di Giorgio and Nicola Farrelly and Cath Larkins and Karen Poole and Nicole Steils and Joanne Westwood and Juliette Malley},
  year         = 2024,
  month        = {September},
  note         = {Unpublished manuscript}
}
@article{hakimadmin,
  title        = {{Research Based on Administrative Records}},
  author       = {Catherine Hakim},
  year         = 1983,
  journal      = {The Sociological Review},
  volume       = 31,
  number       = 3,
  pages        = {489--519},
  doi          = {10.1111/j.1467-954X.1983.tb00905.x},
  url          = {https://doi.org/10.1111/j.1467-954X.1983.tb00905.x},
  eprint       = {https://doi.org/10.1111/j.1467-954X.1983.tb00905.x}
}
@book{maguire2018digital,
  title        = {{Digital change in health and social care}},
  author       = {Maguire, David and Evans, Harry and Honeyman, Matthew and Omojomolo, David},
  year         = 2018,
  publisher    = {King's Fund London}
}
@book{dixon2023adult,
  title        = {{Adult Safeguarding Observed: How Social Workers Assess and Manage Risk and Uncertainty}},
  author       = {Dixon, Jeremy},
  year         = 2023,
  publisher    = {Policy Press}
}
@article{macdonald2010safeguarding,
  title        = {{Safeguarding: A case for intelligent risk management}},
  author       = {Macdonald, Geraldine and Macdonald, Kenneth},
  year         = 2010,
  journal      = {British Journal of Social Work},
  publisher    = {Oxford University Press},
  volume       = 40,
  number       = 4,
  pages        = {1174--1191}
}
@article{powsner1998opportunities,
  title        = {{Opportunities for and challenges of computerisation}},
  author       = {Powsner, Seth M and Wyatt, Jeremy C and Wright, Patricia},
  year         = 1998,
  journal      = {The lancet},
  publisher    = {Elsevier},
  volume       = 352,
  number       = 9140,
  pages        = {1617--1622}
}
@article{stein2000exploring,
  title        = {{Exploring the degree of concordance of coded and textual data in answering clinical queries from a clinical data repository}},
  author       = {Stein, H David and Nadkarni, Prakash and Erdos, Joseph and Miller, Perry L},
  year         = 2000,
  journal      = {Journal of the American Medical Informatics Association},
  publisher    = {BMJ Group BMA House, Tavistock Square, London, WC1H 9JR},
  volume       = 7,
  number       = 1,
  pages        = {42--54}
}
@article{de2003managers,
  title        = {{Managers see the problems associated with coding clinical data as a technical issue whilst clinicians also see cultural barriers}},
  author       = {De Lusignan, S and Wells, SE and Hague, NJ and Thiru, K},
  year         = 2003,
  journal      = {Methods of information in medicine},
  publisher    = {Schattauer GmbH},
  volume       = 42,
  number       = {04},
  pages        = {416--422}
}
@inproceedings{agarwal2007much,
  title        = {{How much noise is too much: A study in automatic text classification}},
  author       = {Agarwal, Sumeet and Godbole, Shantanu and Punjani, Diwakar and Roy, Shourya},
  year         = 2007,
  booktitle    = {{Seventh IEEE International Conference on Data Mining (ICDM 2007)}},
  pages        = {3--12},
  organization = {IEEE}
}
@inproceedings{nguyen2016text,
  title        = {{Text mining in clinical domain: Dealing with noise}},
  author       = {Nguyen, Hoang and Patrick, Jon},
  year         = 2016,
  booktitle    = {{Proceedings of the 22nd ACM SIGKDD international conference on knowledge discovery and data mining}},
  pages        = {549--558}
}
@article{pohl2001transition,
  title        = {{Transition from data to information}},
  author       = {Pohl, Jens G},
  year         = 2001,
  journal      = {Collaborative agent design research center technical report-RESU72},
  pages        = 1
}
@article{cherry1966human,
  title        = {{On human communication}},
  author       = {Cherry, Colin},
  year         = 1966,
  publisher    = {MIT press Cambridge}
}
@article{meadow1997measuring,
  title        = {{Measuring the impact of information: defining the concepts}},
  author       = {Meadow, Charles T and Yuan, Weijing},
  year         = 1997,
  journal      = {Information processing \& management},
  publisher    = {Elsevier},
  volume       = 33,
  number       = 6,
  pages        = {697--714}
}
@article{dasgupta2017disentangling,
  title        = {{Disentangling data, information and knowledge}},
  author       = {Dasgupta, Subrata},
  year         = 2017,
  journal      = {Big Data \& Information Analytics},
  publisher    = {Big Data \& Information Analytics},
  volume       = 1,
  number       = 4,
  pages        = {377--389}
}
@incollection{Doyal1997,
  title        = {{Human need and the moral right to optimal community care}},
  author       = {Doyal, Len},
  year         = 1997,
  booktitle    = {{Community Care: A Reader}},
  publisher    = {Springer},
  pages        = {185--195}
}
@article{doyal1984theory,
  title        = {{A theory of human needs}},
  author       = {Doyal, Len and Gough, Ian},
  year         = 1984,
  journal      = {Critical social policy},
  publisher    = {Sage Publications Sage CA: Thousand Oaks, CA},
  volume       = 4,
  number       = 10,
  pages        = {6--38}
}
@article{wolff2000using,
  title        = {{Using randomized controlled trials to evaluate socially complex services: problems, challenges and recommendations}},
  author       = {Wolff, Nancy},
  year         = 2000,
  journal      = {The Journal of Mental Health Policy and Economics},
  publisher    = {Wiley Online Library},
  volume       = 3,
  number       = 2,
  pages        = {97--109}
}
@book{davies2018equity,
  title        = {{Equity and efficiency policy in community care: needs, service productivities, efficiencies and their implications}},
  author       = {Davies, Bleddyn and Fernandez, Jose},
  year         = 2018,
  publisher    = {Routledge}
}
@article{Malley2010,
  title        = {{Measuring quality in social care services: theory and practice}},
  author       = {Malley, Juliette and Fernandez, Jos{\'{e}}‐Luis},
  year         = 2010,
  journal      = {Annals of public and cooperative economics},
  publisher    = {Wiley misc Library},
  volume       = 81,
  number       = 4,
  pages        = {559--582},
  issn         = {1370-4788}
}
@article{abdi2019understanding,
  title        = {{Understanding the care and support needs of older people: a scoping review and categorisation using the WHO international classification of functioning, disability and health framework (ICF)}},
  author       = {Abdi, Sarah and Spann, Alice and Borilovic, Jacinta and de Witte, Luc and Hawley, Mark},
  year         = 2019,
  journal      = {BMC geriatrics},
  publisher    = {Springer},
  volume       = 19,
  pages        = {1--15}
}
@inproceedings{dinarelli2008joint,
  title        = {{Joint generative and discriminative models for spoken language understanding}},
  author       = {Dinarelli, Marco and Moschitti, Alessandro and Riccardi, Giuseppe},
  year         = 2008,
  booktitle    = {{2008 IEEE Spoken Language Technology Workshop}},
  pages        = {61--64},
  organization = {IEEE}
}
@inproceedings{Tang2021Continuous,
  title        = {{Continuous Language Generative Flow}},
  author       = {Tang, Zineng  and Zhang, Shiyue  and Kim, Hyounghun  and Bansal, Mohit},
  year         = 2021,
  month        = aug,
  booktitle    = {{Proceedings of the 59th Annual Meeting of the Association for Computational Linguistics and the 11th International Joint Conference on Natural Language Processing (Volume 1: Long Papers)}},
  publisher    = {Association for Computational Linguistics},
  address      = {Online},
  pages        = {4609--4622},
  doi          = {10.18653/v1/2021.acl-long.355},
  url          = {https://aclanthology.org/2021.acl-long.355},
  editor       = {Zong, Chengqing  and Xia, Fei  and Li, Wenjie  and Navigli, Roberto}
}
@manual{rcore,
  title        = {{R: A Language and Environment for Statistical Computing}},
  author       = {{R Core Team}},
  year         = 2024,
  address      = {Vienna, Austria},
  url          = {https://www.R-project.org/},
  organization = {R Foundation for Statistical Computing}
}
@misc{ukri_2024,
  title        = {{£13 million for 22 AI for health research projects}},
  author       = {{UK Research and Innovation}},
  year         = 2024,
  url          = {https://www.ukri.org/news/13-million-for-22-ai-for-health-research-projects/},
  note         = {Accessed: 2024-09-01}
}
@misc{medlm,
  title        = {{MedLM: Generative AI fine-tuned for the healthcare industry}},
  author       = {{Google Cloud}},
  year         = 2024,
  url          = {https://web.archive.org/web/20240804062023/https://cloud.google.com/blog/topics/healthcare-life-sciences/introducing-medlm-for-the-healthcare-industry},
  note         = {Accessed: 2024-09-01}
}
@misc{NorthYorkshire2024,
  title        = {{Knowledge Mining: Reimagining Case Management}},
  author       = {{North Yorkshire Council}},
  year         = 2024,
  note         = {Accessed: 2024-09-06},
  howpublished = {\url{https://web.archive.org/web/20240906171201/https://i-network.org.uk/knowledge-mining-reimagining-case-management/}}
}
@article{bolukbasi2016man,
  title        = {{Man is to computer programmer as woman is to homemaker? debiasing word embeddings}},
  author       = {Bolukbasi, Tolga and Chang, Kai-Wei and Zou, James Y and Saligrama, Venkatesh and Kalai, Adam T},
  year         = 2016,
  journal      = {Advances in neural information processing systems},
  volume       = 29
}
@article{caliskan2017semantics,
  title        = {{Semantics derived automatically from language corpora contain human-like biases}},
  author       = {Caliskan, Aylin and Bryson, Joanna J and Narayanan, Arvind},
  year         = 2017,
  journal      = {Science},
  publisher    = {American Association for the Advancement of Science},
  volume       = 356,
  number       = 6334,
  pages        = {183--186}
}
@techreport{lga_ai_report,
  title        = {{Local Government: State of the Sector: AI Research Report}},
  year         = 2024,
  url          = {https://web.archive.org/web/20240906174435/https://www.local.gov.uk/sites/default/files/documents/Local%20Government%20State%20of%20the%20Sector%20AI%20Research%20Report%202024%20-%20UPDATED_3.pdf},
  note         = {Accessed: 2024-09-06},
  institution  = {Local Government Association}
}
@techreport{CoventryCouncil2024,
  title        = {{Artificial Intelligence \& Automation: An Update for Scrutiny Board 1}},
  author       = {{Coventry Council}},
  year         = 2024,
  month        = {February},
  day          = 8,
  url          = {https://web.archive.org/web/20240906181845/https://edemocracy.coventry.gov.uk/documents/s59295/Appendix%201.pdf},
  note         = {Accessed: 2024-09-06}
}
@misc{BexleyCouncil2024,
  title        = {{Productivity Plan to the Ministry of Housing, Communities \& Local Government}},
  author       = {{Bexley Council}},
  year         = 2024,
  url          = {https://web.archive.org/web/20240906173525/https://www.bexley.gov.uk/about-the-council/council-budgets-and-spending/productivity-plan-ministry-housing-communities-local-government},
  note         = {Accessed: 2024-09-06}
}
@techreport{WrexhamCouncil2024,
  title        = {{Wrexham Council ICT and Digital Strategy 2024-2027}},
  author       = {{Wrexham Council}},
  year         = 2024,
  url          = {https://www.wrexham.gov.uk/sites/default/files/2024-07/wrexham-council-ict-and-digital-strategy-2024-2027.pdf},
  note         = {Accessed: 2024-09-06}
}
@techreport{BarnsleyCouncil2024,
  title        = {{Barnsley Council Productivity Plan 2024-2025}},
  author       = {{Barnsley Council}},
  year         = 2024,
  url          = {https://www.barnsley.gov.uk/media/xv2aoeow/bmbc-productivity-plan-2024-2025.pdf},
  note         = {Accessed: 2024-09-06}
}
@techreport{KirkleesCouncil2024,
  title        = {{Kirklees Council Productivity Plan}},
  author       = {{Kirklees Council}},
  year         = 2024,
  url          = {https://www.kirklees.gov.uk/beta/delivering-services/pdf/Kirklees-Council-Productivity-Plan.pdf},
  note         = {Accessed: 2024-09-06}
}
@techreport{GloucestershireCouncil2024,
  title        = {{Generative AI (GenAI) Policy v1.0}},
  author       = {{Gloucestershire County Council}},
  year         = 2024,
  url          = {https://www.gloucestershire.gov.uk/media/h3teu4dc/generative-ai-genai-policy-v10.pdf},
  note         = {Accessed: 2024-09-06}
}
@techreport{EnfieldCouncil2024,
  title        = {{Digital Services Overview and Scrutiny, September 2024}},
  author       = {{Enfield Council}},
  year         = 2024,
  month        = {September},
  url          = {https://governance.enfield.gov.uk/documents/s105816/Digital%20Services%20Overview%20and%20Scrutiny%20September%202024%20Part%201.pdf},
  note         = {Accessed: 2024-09-06}
}
@techreport{SouthCambridgeshire2024,
  title        = {{South Cambridgeshire District Council Productivity Plan}},
  author       = {{South Cambridgeshire District Council}},
  year         = 2024,
  url          = {https://www.scambs.gov.uk/your-council-and-democracy/our-business-plan-and-performance/our-productivity-plan},
  note         = {Accessed: 2024-09-06}
}
@techreport{TeignbridgeCouncil2024,
  title        = {{Strata Business Plan v1.8}},
  author       = {{Teignbridge Council}},
  year         = 2024,
  url          = {https://democracy.teignbridge.gov.uk/documents/s18951/Strata%20Business%20Plan_v1.8%202.pdf},
  note         = {Accessed: 2024-09-06}
}
@techreport{loti2024,
  title        = {{Opportunities for AI in Adult Social Care Services}},
  author       = {{London Office of Technology and Innovation}},
  year         = 2024,
  month        = {July},
  url          = {https://web.archive.org/web/20240906182858/https://loti.london/wp-content/uploads/2024/07/PUBLIC_-Faculty_LOTI_-Adult-Social-Care-services_-AI-opportunities-report-Final.pdf},
  note         = {Accessed: 2024-09-06}
}
@misc{magicnotes_2024,
  title        = {{Magic Notes}},
  author       = {{Beam}},
  year         = 2024,
  url          = {https://magicnotes.ai/},
  note         = {Accessed: 2024-09-01}
}
@misc{havering_2024,
  title        = {{Privacy Notice for Adult Social Care}},
  author       = {{Havering Council}},
  year         = 2024,
  url          = {https://web.archive.org/web/20240901160056/https://www.havering.gov.uk/downloads/file/6421/adult-social-care-privacy-notice},
  note         = {Accessed: 2024-09-01}
}
@misc{camden_2024,
  title        = {{Adult Social Care use of BEAM/Magic Notes}},
  author       = {{Camden Council}},
  year         = 2024,
  url          = {https://web.archive.org/web/20240901155606/https://camdencarechoices.camden.gov.uk/web/20240901155606/https://camdencarechoices.camden.gov.uk/care-and-support-rights/adult-social-care-use-of-beam-magic-notes/},
  note         = {Accessed: 2024-09-01}
}
@misc{kingston_2024,
  title        = {{Privacy Notice and Data Protection}},
  author       = {{Kingston Council}},
  year         = 2024,
  url          = {https://web.archive.org/web/20240901160209/https://www.kingston.gov.uk/council-democracy/privacy-notice-data-protection/7},
  note         = {Accessed: 2024-09-01}
}
@misc{barnet_2024,
  title        = {{Adult Social Care Privacy Notice}},
  author       = {{Barnet Council}},
  year         = 2024,
  url          = {https://web.archive.org/web/20240901155529/https://www.barnet.gov.uk/your-council/policies-plans-and-performance/privacy-notices/adults-social-care-privacy-notices-0#title-9},
  note         = {Accessed: 2024-09-01}
}
@misc{lga_ai_2024,
  title        = {{Artificial intelligence use cases}},
  author       = {{Local Government Assocation}},
  year         = 2024,
  url          = {https://web.archive.org/web/20240904192138/https://www.local.gov.uk/our-support/cyber-digital-and-technology/artificial-intelligence-hub/artificial-intelligence-use},
  note         = {Accessed: 2024-09-04}
}
@misc{sp_cuts_2008,
  title        = {{Ring fencing removed from Supporting Seople}},
  author       = {{LocalGov}},
  year         = 2008,
  url          = {https://web.archive.org/web/20240906090936/https://www.localgov.co.uk/Ring-fencing-removed-from-supporting-people/31127},
  note         = {Accessed: 2024-09-06}
}
@article{davies1987equity,
  title        = {{Equity and efficiency in community care: supply and financing in an age of fiscal austerity}},
  author       = {Davies, Bleddyn},
  year         = 1987,
  journal      = {Ageing \& Society},
  publisher    = {Cambridge University Press},
  volume       = 7,
  number       = 2,
  pages        = {161--174}
}
@book{hoddinottausterity,
  title        = {{‘Austerity’in public services}},
  author       = {Hoddinott, Stuart and Fright, Matthew and Pope, Thomas},
  year         = 2022,
  publisher    = {Institute for Government}
}
@article{koenecke2020racial,
  title        = {{Racial disparities in automated speech recognition}},
  author       = {Koenecke, Allison and Nam, Andrew and Lake, Emily and Nudell, Joe and Quartey, Minnie and Mengesha, Zion and Toups, Connor and Rickford, John R and Jurafsky, Dan and Goel, Sharad},
  year         = 2020,
  journal      = {Proceedings of the National Academy of Sciences},
  publisher    = {National Acad Sciences},
  volume       = 117,
  number       = 14,
  pages        = {7684--7689}
}
@inproceedings{koenecke2024careless,
  title        = {{Careless Whisper: Speech-to-Text Hallucination Harms}},
  author       = {Koenecke, Allison and Choi, Anna Seo Gyeong and Mei, Katelyn X and Schellmann, Hilke and Sloane, Mona},
  year         = 2024,
  booktitle    = {{The 2024 ACM Conference on Fairness, Accountability, and Transparency}},
  pages        = {1672--1681}
}
@article{banerji2020natural,
  title        = {{Natural language processing combined with ICD-9-CM codes as a novel method to study the epidemiology of allergic drug reactions}},
  author       = {Banerji, Aleena and Lai, Kenneth H and Li, Yu and Saff, Rebecca R and Camargo Jr, Carlos A and Blumenthal, Kimberly G and Zhou, Li},
  year         = 2020,
  journal      = {The Journal of Allergy and Clinical Immunology: In Practice},
  publisher    = {Elsevier},
  volume       = 8,
  number       = 3,
  pages        = {1032--1038}
}
@article{zhang2020combining,
  title        = {{Combining structured and unstructured data for predictive models: a deep learning approach}},
  author       = {Zhang, Dongdong and Yin, Changchang and Zeng, Jucheng and Yuan, Xiaohui and Zhang, Ping},
  year         = 2020,
  journal      = {BMC medical informatics and decision making},
  publisher    = {Springer},
  volume       = 20,
  pages        = {1--11}
}
@inproceedings{kapitanov2019clustering,
  title        = {{Clustering of Word Contexts as a Method of Eliminating Polysemy of Words}},
  author       = {Kapitanov, Andrey and Kapitanova, Ilona and Troyanovskiy, Vladimir and Ilyushechkin, Vladimir and Dorogova, Ekaterina},
  year         = 2019,
  booktitle    = {{2019 IEEE Conference of Russian Young Researchers in Electrical and Electronic Engineering (EIConRus)}},
  pages        = {1861--1864},
  organization = {IEEE}
}
@article{hanratty2018loneliness,
  title        = {{Loneliness as a risk factor for care home admission in the English Longitudinal Study of Ageing}},
  author       = {Hanratty, Barbara and Stow, Daniel and Collingridge Moore, Danni and Valtorta, Nicole K and Matthews, Fiona},
  year         = 2018,
  journal      = {Age and ageing},
  publisher    = {Oxford University Press},
  volume       = 47,
  number       = 6,
  pages        = {896--900}
}
@phdthesis{noone2023changing,
  title        = {{The changing role of the day centre for older people in addressing loneliness: a participatory action research study}},
  author       = {Noone, Catrin},
  year         = 2023,
  school       = {Durham University}
}
@book{lunt2018impact,
  title        = {{Impact of Day Care Services on Older People with Long Term Conditions}},
  author       = {Lunt, Catherine A},
  year         = 2018,
  publisher    = {The University of Liverpool (United Kingdom)}
}
@article{luppa2010prediction,
  title        = {{Prediction of institutionalization in the elderly. A systematic review}},
  author       = {Luppa, Melanie and Luck, Tobias and Weyerer, Siegfried and K{\"o}nig, Hans-Helmut and Br{\"a}hler, Elmar and Riedel-Heller, Steffi G},
  year         = 2010,
  journal      = {Age and ageing},
  publisher    = {Oxford University Press},
  volume       = 39,
  number       = 1,
  pages        = {31--38}
}
@book{Knapp1984,
  title        = {{The economics of social care}},
  author       = {Knapp, Martin R J},
  year         = 1984,
  publisher    = {Macmillan International Higher Education},
  isbn         = 1349177083
}
@article{calvo2010global,
  title        = {{The global financial crisis of 2008-10: A view from the social sectors}},
  author       = {Calvo, Sara Guerschanik},
  year         = 2010,
  journal      = {UNDP-HDRO Occasional Papers},
  number       = {2010/18}
}
@misc{egb_gh,
  title        = {{Evaluating Gender Bias in LLMs in Long-Term Care}},
  author       = {Sam Rickman},
  year         = 2024,
  note         = {Accessed: 2024-09-06},
  howpublished = {\url{https://github.com/samrickman/evaluate-llm-gender-bias-ltc}},
  doi          = {10.5281/zenodo.14176609}
}
@misc{lonelinessmodel_gh,
  title        = {{Using Machine Learning to Understand Loneliness in English Long-term Care Users from Free Text Case Notes}},
  author       = {Sam Rickman},
  year         = 2024,
  note         = {Accessed: 2024-09-06},
  howpublished = {\url{https://github.com/samrickman/lonelinessmodel}},
  doi          = {10.5281/zenodo.13934375}

}
@book{montgomery2010applied,
  title        = {{Applied statistics and probability for engineers}},
  author       = {Montgomery, Douglas C and Runger, George C},
  year         = 2010,
  publisher    = {John wiley \& sons}
}
@misc{accessgroup_ai_healthcare,
  title        = {{What is AI in Healthcare?}},
  author       = {{The Access Group}},
  year         = 2024,
  url          = {https://web.archive.org/web/20240922150252/https://www.theaccessgroup.com/en-gb/blog/hsc-what-ai-healthcare/},
  note         = {{Accessed: 2024-09-22}}
}
@misc{accessgroup_access_evo,
  title        = {Access Unveils Access {EVO}: New {AI}-Enhanced Software to Support {HR} Professionals},
  author       = {{The Access Group}},
  year         = 2024,
  url          = {https://web.archive.org/web/20240922150508/https://www.theaccessgroup.com/en-gb/about/news/access-unveils-access-evo-new-ai-enhanced-software-to-support-hr-professionals/},
  note         = {{Accessed: 2024-09-22}}
}
@misc{systemc_ai_hackathon,
  title        = {Innovating Healthcare with {AI} - System {C}'s {AI} Hackathon},
  author       = {{System C}},
  year         = 2024,
  month        = mar,
  day          = 26,
  url          = {https://web.archive.org/web/20240922150309/https://www.systemc.com/resource-hub/blogs/innovating-healthcare-with-ai-system-cs-ai-hackathon/},
  note         = {{Accessed: 2024-09-22}}
}
@misc{skillsforcare2023workforce,
  title        = {{Workforce Estimates}},
  author       = {{Skills For Care}},
  year         = 2023,
  url          = {https://www.skillsforcare.org.uk/Adult-Social-Care-Workforce-Data/Workforce-intelligence/publications/Workforce-estimates.aspx},
  note         = {Accessed: 2024-09-23}
}
@article{jones2023unit,
  title        = {{Unit costs of health and social care 2022 manual}},
  author       = {Jones, Karen C and Weatherly, Helen and Birch, Sarah and Castelli, Adriana and Chalkley, Martin and Dargan, Alan and Forder, Julien E and Gao, Jinbao and Hinde, Seb and Markham, Sarah and others},
  year         = 2023,
  publisher    = {Personal Social Services Research Unit (University of Kent) \& Centre for~…}
}
@article{samuel2023dilution,
  title        = {{BASW} warns of ‘dilution of social worker role’ as DHSC plans more assessments by non-qualified staff},
  author       = {Mithran Samuel},
  year         = 2023,
  month        = {March},
  day          = 31,
  journal      = {Community Care},
  url          = {https://www.communitycare.co.uk/2023/03/31/more-care-act-assessments-to-be-carried-out-by-non-social-workers-under-government-plan/},
  note         = {Accessed: 2024-09-23}
}
@misc{ico2023gdpr,
  title        = {{Overview: Data Protection and the EU}},
  author       = {{Information Commissioner's Office}},
  year         = 2023,
  url          = {https://ico.org.uk/for-organisations/data-protection-and-the-eu/overview-data-protection-and-the-eu/},
  note         = {Accessed: 2024-09-23}
}
@legislation{uk2018data,
  title        = {{Data Protection Act 2018}},
  year         = 2018,
  number       = {c. 12},
  url          = {https://www.legislation.gov.uk/ukpga/2018/12/part/3},
  note         = {Accessed: 2024-09-23},
  part         = {Part 3}
}
@article{meszaros2022future,
  title        = {{The future regulation of artificial intelligence systems in healthcare services and medical research in the European Union}},
  author       = {Meszaros, Janos and Minari, Jusaku and Huys, Isabelle},
  year         = 2022,
  journal      = {Frontiers in Genetics},
  publisher    = {Frontiers Media SA},
  volume       = 13,
  pages        = 927721
}
@case{britishoxygen1970,
  title        = {{British Oxygen Co Ltd v Minister of Technology}},
  year         = 1970,
  url          = {http://www.bailii.org/uk/cases/UKHL/1970/4.html},
  note         = {Cite as: [1970] 3 All ER 165, [1971] AC 610, [1969] 2 WLR 892, [1970] 3 WLR 488, [1970] UKHL 4},
  court        = {UKHL},
  citation     = {[1970] UKHL 4},
  date         = {15 July 1970}
}
@article{meers2020forms,
  title        = {{Forms of fettering: Application forms and the exercise of discretion in the welfare state}},
  author       = {Meers, Jed},
  year         = 2020,
  journal      = {Journal of Social Welfare and Family Law},
  publisher    = {Taylor \& Francis},
  volume       = 42,
  number       = 2,
  pages        = {221--242}
}
@misc{ico2024automated,
  title        = {{Rights Related to Automated Decision-Making (Including Profiling)}},
  author       = {{Information Commissioner's Office}},
  year         = 2024,
  url          = {https://ico.org.uk/for-organisations/uk-gdpr-guidance-and-resources/individual-rights/individual-rights/rights-related-to-automated-decision-making-including-profiling/},
  note         = {Accessed: 2024-09-23}
}
@misc{euaiact,
  title        = {{Regulation of the European Parliament and of the Council Laying Down Harmonised Rules on Artificial Intelligence (Artificial Intelligence Act) and Amending Certain Union Legislative Acts: Main Articles}},
  author       = {{European Commission}},
  year         = 2024
}
@misc{euaiactannexes,
  title        = {{Regulation of the European Parliament and of the Council Laying Down Harmonised Rules on Artificial Intelligence (Artificial Intelligence Act) and Amending Certain Union Legislative Acts: Annexes}},
  author       = {{European Commission}},
  year         = 2024
}
@misc{europarl2023ai,
  title        = {{EU AI Act: First Regulation on Artificial Intelligence}},
  year         = 2023,
  month        = {June},
  day          = 8,
  url          = {https://www.europarl.europa.eu/topics/en/article/20230601STO93804/eu-ai-act-first-regulation-on-artificial-intelligence},
  note         = {Last updated: 18-06-2024 - 16:29, Accessed: 2024-09-23}
}
@article{laux2024trustworthy,
  title        = {{Trustworthy artificial intelligence and the European Union AI act: On the conflation of trustworthiness and acceptability of risk}},
  author       = {Laux, Johann and Wachter, Sandra and Mittelstadt, Brent},
  year         = 2024,
  journal      = {Regulation \& Governance},
  publisher    = {Wiley Online Library},
  volume       = 18,
  number       = 1,
  pages        = {3--32}
}
@article{reddy2023evaluating,
  title        = {{Evaluating large language models for use in healthcare: A framework for translational value assessment}},
  author       = {Reddy, Sandeep},
  year         = 2023,
  journal      = {Informatics in Medicine Unlocked},
  publisher    = {Elsevier},
  pages        = 101304
}
@misc{fda2017samd,
  title        = {{Software as a Medical Device (SAMD): Clinical Evaluation}},
  author       = {{U.S. Food and Drug Administration}},
  year         = 2017,
  url          = {https://www.fda.gov/media/100714/download},
  note         = {Accessed: 2024-09-23}
}
@article{mesko2023imperative,
  title        = {{The imperative for regulatory oversight of large language models (or generative AI) in healthcare}},
  author       = {Mesk{\'o}, Bertalan and Topol, Eric J},
  year         = 2023,
  journal      = {NPJ digital medicine},
  publisher    = {Nature Publishing Group UK London},
  volume       = 6,
  number       = 1,
  pages        = 120
}
@article{worsdorfer2024biden,
  title        = {{Biden’s Executive Order on AI and the EU’s AI Act: A Comparative Computer-Ethical Analysis}},
  author       = {W{\"o}rsd{\"o}rfer, Manuel},
  year         = 2024,
  journal      = {Philosophy \& Technology},
  publisher    = {Springer},
  volume       = 37,
  number       = 3,
  pages        = 74
}
@article{biden2023executive,
  title        = {{Executive order on the safe, secure, and trustworthy development and use of artificial intelligence}},
  author       = {Biden, Joseph R},
  year         = 2023
}
@article{mhra2019medical,
  title        = {{Medical device stand-alone software including apps}},
  author       = {MHRA, Guidance},
  year         = 2019,
  journal      = {Medicines and Healthcare products Regulatory Agency}
}
@article{aghion2023impact,
  title        = {{The impact of regulation on innovation}},
  author       = {Aghion, Philippe and Bergeaud, Antonin and Van Reenen, John},
  year         = 2023,
  journal      = {American Economic Review},
  publisher    = {American Economic Association 2014 Broadway, Suite 305, Nashville, TN 37203},
  volume       = 113,
  number       = 11,
  pages        = {2894--2936}
}
@article{mosqueira2023human,
  title        = {{Human-in-the-loop machine learning: a state of the art}},
  author       = {Mosqueira-Rey, Eduardo and Hern{\'a}ndez-Pereira, Elena and Alonso-R{\'\i}os, David and Bobes-Bascar{\'a}n, Jos{\'e} and Fern{\'a}ndez-Leal, {\'A}ngel},
  year         = 2023,
  journal      = {Artificial Intelligence Review},
  publisher    = {Springer},
  volume       = 56,
  number       = 4,
  pages        = {3005--3054}
}
@misc{wef2023jobs,
  title        = {{Jobs of Tomorrow: Large Language Models and Jobs}},
  author       = {{World Economic Forum}},
  year         = 2023,
  month        = sep,
  url          = {https://www.weforum.org/publications/jobs-of-tomorrow-large-language-models-and-jobs/},
  note         = {Accessed: 2024-10-07}
}
@article{booth2024ai,
  title        = {{Social workers in England begin using AI system to assist their work}},
  author       = {Booth, Robert},
  year         = 2024,
  month        = {Sep},
  day          = 28,
  journal      = {The Guardian},
  url          = {https://web.archive.org/web/20241007131554/https://www.theguardian.com/society/2024/sep/28/social-workers-england-ai-system-magic-notes},
  note         = {Accessed via Wayback Machine}
}
@article{fieldfisher2023ai,
  title        = {{Generative AI, Bias, Hallucinations and GDPR}},
  year         = 2023,
  month        = {Aug},
  day          = 18,
  journal      = {Fieldfisher},
  url          = {https://web.archive.org/web/20241007184426/https://www.fieldfisher.com/en/insights/generative-ai-bias-hallucinations-and-gdpr},
  note         = {Accessed via Wayback Machine}
}
@article{kusmierczyk2022algorithmic,
  title        = {{Algorithmic Bias in the Light of the GDPR and the Proposed AI Act}},
  author       = {Ku{\'s}mierczyk, Ma{\l}gorzata},
  year         = 2022,
  journal      = {In) equality. Faces of modern Europe", Wydawnictwo Centrum Studi{\'o}w Niemieckich i Europejskich im. Willy’ego Brandta, Wroc{\l}aw}
}
@misc{king2024speech,
  title        = {{The King's Speech 2024: His Majesty's most gracious speech to both Houses of Parliament}},
  author       = {{Prime Minister's Office, 10 Downing Street} and {His Majesty King Charles III}},
  year         = 2024,
  month        = {Jul},
  day          = 17,
  url          = {https://web.archive.org/web/20241004154041/https://www.gov.uk/government/speeches/the-kings-speech-2024},
  note         = {Accessed via Wayback Machine, Delivered at the House of Lords},
  howpublished = {Oral statement to Parliament}
}
@inproceedings{hacker2023regulating,
  title        = {{Regulating ChatGPT and other large generative AI models}},
  author       = {Hacker, Philipp and Engel, Andreas and Mauer, Marco},
  year         = 2023,
  booktitle    = {{Proceedings of the 2023 ACM Conference on Fairness, Accountability, and Transparency}},
  pages        = {1112--1123}
}
@article{gstrein2024general,
  title        = {{General-purpose AI regulation and the European Union AI Act}},
  author       = {Gstrein, Oskar J and Haleem, Noman and Zwitter, Andrej},
  year         = 2024,
  journal      = {Internet Policy Review},
  publisher    = {Alexander von Humboldt Institute for Internet and Society},
  volume       = 13,
  number       = 3,
  pages        = {1--26}
}
@misc{hansard2024ai,
  title        = {{Technology in Public Services}},
  author       = {{Department for Science, Innovation and Technology}},
  year         = 2024,
  month        = {Sep},
  day          = 2,
  url          = {https://hansard.parliament.uk/Commons/2024-09-02/debates/721F0511-796C-49C4-A4FF-E0528E6419C6/TechnologyInPublicServices},
  note         = {Debate reference: 721F0511-796C-49C4-A4FF-E0528E6419C6},
  howpublished = {Hansard, House of Commons debate}
}
@article{engler2023eu,
  title        = {{The EU and US diverge on AI regulation: A transatlantic comparison and steps to alignment}},
  author       = {Engler, Alex},
  year         = 2023,
  publisher    = {< bound method Organization. get\_name\_with\_acronym of< Organization~…}
}
@article{harris2013long,
  title        = {{Long-term care services in the United States: 2013 overview}},
  author       = {Harris-Kojetin, Lauren D and Sengupta, Manisha and Park-Lee, Eunice and Valverde, Roberto},
  year         = 2013
}
@misc{fda2024ai,
  title        = {{Artificial Intelligence and Machine Learning in Software as a Medical Device}},
  author       = {{FDA: Food and Drug Administration}},
  year         = 2024,
  month        = {Sep},
  day          = 26,
  url          = {https://web.archive.org/web/20241009135853/https://www.fda.gov/medical-devices/software-medical-device-samd/artificial-intelligence-and-machine-learning-software-medical-device#regulation},
  note         = {Accessed via Wayback Machine},
  howpublished = {FDA website}
}
@article{singhal2023large,
  title        = {{Large language models encode clinical knowledge}},
  author       = {Singhal, Karan and Azizi, Shekoofeh and Tu, Tao and Mahdavi, S Sara and Wei, Jason and Chung, Hyung Won and Scales, Nathan and Tanwani, Ajay and Cole-Lewis, Heather and Pfohl, Stephen and others},
  year         = 2023,
  journal      = {Nature},
  publisher    = {Nature Publishing Group},
  volume       = 620,
  number       = 7972,
  pages        = {172--180}
}
@article{stevens2024supporting,
  title        = {{Supporting Meaningful Implementation and Evaluation of Strengths-Based Approaches in Adult Social Care: A Theory of Change for The Three Conversations}},
  author       = {Stevens, Madeleine and Clark, Michael and Carlisle, Jessica and Brimblecombe, Nicola and MacGill, Miranda},
  year         = 2024,
  journal      = {The British Journal of Social Work},
  publisher    = {Oxford University Press},
  pages        = {bcae055}
}
@misc{haynes2019senior,
  title        = {{Senior leader buy-in critical to success of strengths-based social work, says government guidance}},
  author       = {Haynes, L.},
  year         = 2019,
  month        = {February},
  howpublished = {Community Care. Available online at: \url{https://www.communitycare.co.uk/2019/02/24/senior-leader-buy-critical-success-strengths-based-working-says-government-guidance/} (accessed February 20, 2024)}
}
@article{trevithick2014humanising,
  title        = {{Humanising managerialism: Reclaiming emotional reasoning, intuition, the relationship, and knowledge and skills in social work}},
  author       = {Trevithick, Pamela},
  year         = 2014,
  journal      = {Journal of Social Work Practice},
  publisher    = {Taylor \& Francis},
  volume       = 28,
  number       = 3,
  pages        = {287--311}
}
@article{bradt2011data,
  title        = {{Data recording and social work: From the relational to the social}},
  author       = {Bradt, Lieve and Roose, Rudi and Bouverne-De Bie, Maria and De Schryver, Maarten},
  year         = 2011,
  journal      = {British Journal of Social Work},
  publisher    = {Oxford University Press},
  volume       = 41,
  number       = 7,
  pages        = {1372--1382}
}
@book{kagle2008social,
  title        = {{Social work records}},
  author       = {Kagle, Jill Doner and Kopels, Sandra},
  year         = 2008,
  publisher    = {Waveland Press}
}
@article{ames1999social,
  title        = {{Social work recording: A new look at an old issue}},
  author       = {Ames, Natalie},
  year         = 1999,
  journal      = {Journal of Social Work Education},
  publisher    = {Taylor \& Francis},
  volume       = 35,
  number       = 2,
  pages        = {227--237}
}
@article{Victor2021,
  title        = {{Automated identification of domestic violence in written child welfare records: Leveraging text mining and machine learning to enhance social work research and evaluation}},
  author       = {Victor, Bryan G and Perron, Brian E and Sokol, Rebeccah L and Fedina, Lisa and Ryan, Joseph P},
  year         = 2021,
  journal      = {Journal of the Society for Social Work and Research},
  publisher    = {The University of Chicago Press Chicago, IL},
  volume       = 12,
  number       = 4,
  pages        = {631--655},
  issn         = {2334-2315}
}
@article{bako2021using,
  title        = {{Using natural language processing to classify social work interventions}},
  author       = {Bako, Abdulaziz Tijjani and Taylor, Heather L and Wiley Jr, Kevin and Zheng, Jiaping and Walter-McCabe, Heather and Kasthurirathne, Suranga N and Vest, Joshua R},
  year         = 2021,
  journal      = {The American journal of managed care},
  publisher    = {NIH Public Access},
  volume       = 27,
  number       = 1,
  pages        = {e24}
}
@article{patra2024extracting,
  title        = {{Extracting Social Support and Social Isolation Information from Clinical Psychiatry Notes: Comparing a Rule-based NLP System and a Large Language Model}},
  author       = {Patra, Braja Gopal and Lepow, Lauren A and Kumar, Praneet Kasi Reddy Jagadeesh and Vekaria, Veer and Sharma, Mohit Manoj and Adekkanattu, Prakash and Fennessy, Brian and Hynes, Gavin and Landi, Isotta and Sanchez-Ruiz, Jorge A and others},
  year         = 2024,
  journal      = {arXiv preprint arXiv:2403.17199}
}
@article{guevara2024large,
  title        = {{Large language models to identify social determinants of health in electronic health records}},
  author       = {Guevara, Marco and Chen, Shan and Thomas, Spencer and Chaunzwa, Tafadzwa L and Franco, Idalid and Kann, Benjamin H and Moningi, Shalini and Qian, Jack M and Goldstein, Madeleine and Harper, Susan and others},
  year         = 2024,
  journal      = {NPJ digital medicine},
  publisher    = {Nature Publishing Group UK London},
  volume       = 7,
  number       = 1,
  pages        = 6
}
@article{shepherd2019protection,
  title        = {{Protection by exclusion? The (lack of) inclusion of adults who lack capacity to consent to research in clinical trials in the UK}},
  author       = {Shepherd, Victoria and Wood, Fiona and Griffith, Richard and Sheehan, Mark and Hood, Kerenza},
  year         = 2019,
  journal      = {Trials},
  publisher    = {Springer},
  volume       = 20,
  pages        = {1--8}
}
@article{gavin2024203,
  title        = {{203 Healthcare professional and commissioners’ perspectives on the factors facilitating and hindering the implementation of digital tools for self-management of long-term conditions within UK healthcare pathways}},
  author       = {Gavin, James and Clarkson, Paul and Muckelt, Paul and Eckford, Rachael and Sadler, Euan and McDonough, Suzanne and Barker, Mary},
  year         = 2024,
  journal      = {European Journal of Public Health},
  publisher    = {Oxford University Press},
  volume       = 34,
  number       = {Supplement\_2},
  pages        = {ckae114--074}
}
@article{annapragada2021natural,
  title        = {{A natural language processing and deep learning approach to identify child abuse from pediatric electronic medical records}},
  author       = {Annapragada, Akshaya V and Donaruma-Kwoh, Marcella M and Annapragada, Ananth V and Starosolski, Zbigniew A},
  year         = 2021,
  journal      = {PLoS one},
  publisher    = {Public Library of Science San Francisco, CA USA},
  volume       = 16,
  number       = 2,
  pages        = {e0247404}
}
@article{Chaichulee2022,
  title        = {{Multi-label classification of symptom terms from free-text bilingual adverse drug reaction reports using natural language processing}},
  author       = {Chaichulee, Sitthichok and Promchai, Chissanupong and Kaewkomon, Tanyamai and Kongkamol, Chanon and Ingviya, Thammasin and Sangsupawanich, Pasuree},
  year         = 2022,
  journal      = {PloS one},
  publisher    = {Public Library of Science San Francisco, CA USA},
  volume       = 17,
  number       = 8,
  pages        = {e0270595},
  issn         = {1932-6203}
}
@inproceedings{blinov2020predicting,
  title        = {{Predicting clinical diagnosis from patients electronic health records using BERT-based neural networks}},
  author       = {Blinov, Pavel and Avetisian, Manvel and Kokh, Vladimir and Umerenkov, Dmitry and Tuzhilin, Alexander},
  year         = 2020,
  booktitle    = {{Artificial Intelligence in Medicine: 18th International Conference on Artificial Intelligence in Medicine, AIME 2020, Minneapolis, MN, USA, August 25--28, 2020, Proceedings 18}},
  pages        = {111--121},
  organization = {Springer}
}
@article{Li2020,
  title        = {{BEHRT: transformer for electronic health records}},
  author       = {Li, Yikuan and Rao, Shishir and Solares, Jos{\'{e}} Roberto Ayala and Hassaine, Abdelaali and Ramakrishnan, Rema and Canoy, Dexter and Zhu, Yajie and Rahimi, Kazem and Salimi-Khorshidi, Gholamreza},
  year         = 2020,
  journal      = {Scientific reports},
  publisher    = {Nature Publishing Group},
  volume       = 10,
  number       = 1,
  pages        = {1--12},
  issn         = {2045-2322}
}
@article{Yadav2018,
  title        = {{Mining Electronic Health Records (EHRs) A Survey}},
  author       = {Yadav, Pranjul and Steinbach, Michael and Kumar, Vipin and Simon, Gyorgy},
  year         = 2018,
  journal      = {ACM Computing Surveys (CSUR)},
  publisher    = {ACM New York, NY, USA},
  volume       = 50,
  number       = 6,
  pages        = {1--40},
  issn         = {0360-0300}
}
@article{peek2023digital,
  title        = {{Digital health and care: emerging from pandemic times}},
  author       = {Peek, Niels and Sujan, Mark and Scott, Philip},
  year         = 2023,
  journal      = {BMJ health \& care informatics},
  publisher    = {BMJ Publishing Group},
  volume       = 30,
  number       = 1
}
@misc{dhscevidencereview2021,
  title        = {{Evidence review for Adult Social Care Reform}},
  author       = {{\acroauthor{Department for Health and Social Care}{DHSC}}},
  year         = 2021,
  url          = {https://web.archive.org/web/20240915000000*/https://assets.publishing.service.gov.uk/media/61a7bc688fa8f503780c1c79/evidence-review-for-adult-social-care-reform.pdf},
  note         = {Accessed: 2024-11-02}
}
@misc{dhsclettertoaliveainsworth,
  title        = {{Digitising Social Care Programme: SRO appointment letter}},
  author       = {{\acroauthor{Department for Health and Social Care}{DHSC}}},
  year         = 2024,
  url          = {https://www.gov.uk/government/publications/digitising-social-care-programme-sro-appointment-letter/digitising-social-care-programme-sro-appointment-letter},
  note         = {Accessed: 2024-11-02}
}
@misc{lgasocialcareinnovationprogramme,
  title        = {{Social Care Digital Innovation Programme}},
  author       = {{\acroauthor{Local Government Association}{LGA}}},
  year         = 2024,
  url          = {https://web.archive.org/web/20240720130421/https://www.local.gov.uk/our-support/partners-care-and-health/care-and-health-improvement/informaticslocal-investment-programme},
  note         = {Accessed: 2024-11-02}
}
@misc{dhscpeopleheartcarenextsteps2021,
  title        = {{Next steps to put People at the Heart of Care}},
  author       = {{\acroauthor{Department of Health and Social Care}{DHSC}}},
  year         = 2023,
  publisher    = {Department of Health and Social Care},
  url          = {https://web.archive.org/web/20240118104311/https://www.gov.uk/government/publications/adult-social-care-system-reform-next-steps-to-put-people-at-the-heart-of-care/next-steps-to-put-people-at-the-heart-of-care}
}
@misc{swindon_2024,
  title        = {{Use of Magic Notes Privacy Notices}},
  author       = {{Swindon Council}},
  year         = 2024,
  url          = {https://web.archive.org/web/20241104193542/https://www.swindon.gov.uk/directory_record/25568/use_of_magic_notes_privacy_notices},
  note         = {Accessed: 2024-11-04}
}
@misc{stockport_2024,
  title        = {{Privacy Notices - Use of Magic Notes Privacy Notices}},
  author       = {{Stockport Council}},
  year         = 2024,
  url          = {https://web.archive.org/web/20241120212757/https://www.stockport.gov.uk/privacy-notices/health-and-social-care-use-of-beam-magic-notes},
  note         = {Accessed: 2024-11-20}
}
@misc{lambeth_2024,
  title        = {{Magic Notes Privacy Notice}},
  author       = {{Lambeth Council}},
  year         = 2024,
  url          = {https://web.archive.org/web/20241104193557/https://www.lambeth.gov.uk/about-council/privacy-data-protection/magic-notes-privacy-notice},
  note         = {Accessed: 2024-11-04}
}
@misc{north_somerset_2024,
  title        = {{ASC - Covert and Overt Recording Guidance}},
  author       = {{North Somerset Council}},
  year         = 2024,
  url          = {https://web.archive.org/web/20241104193746/https://n-somerset.gov.uk/sites/default/files/2024-09/ASC%20-%20covert%20and%20overt%20recording%20guidance.pdf},
  note         = {Accessed: 2024-11-04}
}
@misc{south_tyneside_2024,
  title        = {{Privacy Notice: Magic Notes Pilot - Adult Social Care}},
  author       = {{South Tyneside Council}},
  year         = 2024,
  url          = {https://web.archive.org/web/20241104193730/https://www.southtyneside.gov.uk/article/24835/Privacy-notice-Magic-Notes-Pilot-Adult-Social-Care},
  note         = {Accessed: 2024-11-04}
}
@article{oxford2024trump,
  title        = {{Trump AI policy would prioritise US-China competition}},
  author       = {Oxford Analytica},
  year         = 2024,
  journal      = {Emerald Expert Briefings},
  publisher    = {Oxford Analytica},
  number       = {oxan-db}
}
@misc{gop2024platform,
  title        = {{2024 Republican Party Platform}},
  author       = {{Republican Party}},
  year         = 2024,
  month        = jul,
  url          = {https://www.presidency.ucsb.edu/node/373351},
  note         = {Approved by the platform committee on July 8, 2024, and formally adopted at the Republican National Convention on July 15, 2024},
  editor       = {Gerhard Peters and John T. Woolley},
  institution  = {The American Presidency Project}
}
@article{house2019artificial,
  title        = {{Artificial Intelligence for the American People}},
  author       = {House, White},
  year         = 2019,
  journal      = {National Archives and Records Administration}
}
@article{cingari2024tariffs,
  title        = {{Why Trump's plans for tariffs could be bad for Europe's economy}},
  author       = {Cingari, Piero},
  year         = 2024,
  month        = {Nov},
  day          = {04},
  journal      = {Euronews},
  url          = {https://www.euronews.com/business/2024/11/04/how-much-could-trumps-tariffs-damage-europes-economy},
  note         = {Published online}
}
@misc{dhsc2024evaluation,
  title        = {{Evaluation of DHSC's Grant to Streamline Local Authority Adult Social Care Assessments}},
  author       = {{\acroauthor{Department of Health and Social Care}{DHSC}}},
  year         = 2024,
  month        = {Nov},
  day          = {07},
  note         = {Research and analysis report, accessed via the Internet Archive},
  howpublished = {\url{https://web.archive.org/web/20241108132230/https://www.gov.uk/government/publications/evaluation-of-the-grant-to-streamline-local-authority-adult-social-care-assessments/evaluation-of-dhscs-grant-to-streamline-local-authority-adult-social-care-assessments}}
}
@misc{DataUseAccessBill2024,
  title        = {{Data (Use and Access) Bill [HL]}},
  author       = {{UK Parliament}},
  year         = 2024,
  url          = {https://bills.parliament.uk/bills/3825/publications},
  note         = {Government Bill, Originated in the House of Lords, Session 2024-25},
  howpublished = {\url{https://bills.parliament.uk/bills/3825/publications}}
}
@book{firth1957studies,
  title        = {{Studies in linguistic analysis}},
  author       = {Firth, John Rupert and Haas, W and Halliday, Michael AK},
  year         = 1957,
  publisher    = {Blackwell}
}
@article{Berkman1979,
  title        = {{Social networks, host resistance, and mortality: a nine-year follow-up study of Alameda County residents}},
  author       = {Berkman, Lisa F and Syme, S Leonard},
  year         = 1979,
  journal      = {American journal of Epidemiology},
  publisher    = {Oxford University Press},
  volume       = 109,
  number       = 2,
  pages        = {186--204},
  issn         = {1476-6256}
}
@article{Vroomen2012,
  title        = {{Is it time for a change? A cost-effectiveness analysis comparing a multidisciplinary integrated care model for residential homes to usual care}},
  author       = {Vroomen, Janet L MacNeil and Boorsma, Marijke and Bosmans, Judith E and Frijters, Dinnus H M and Nijpels, Giel and {Van Hout}, Hein P J},
  year         = 2012,
  journal      = {PloS one},
  volume       = 7,
  number       = 5,
  pages        = {e37444},
  isbn         = {1932-6203}
}
@article{Services2009,
  title        = {{Common resource allocation framework}},
  author       = {Services), ADASS (Association of Directors of Adult Social},
  year         = 2009,
  doi          = {10 May 2019},
  url          = {https://www.adass.org.uk/adassmedia/stories/Common resource allocation framework final 2.pdf}
}
@article{Shimmei2016,
  title        = {{Coordinating Eldercare in the Community-Care management as a mode to implement welfare mix in Japan}},
  author       = {Shimmei, Masaya},
  year         = 2016,
  isbn         = 9520300546
}
@article{Katz1983,
  title        = {{Assessing self‐maintenance: activities of daily living, mobility, and instrumental activities of daily living}},
  author       = {Katz, Sidney},
  year         = 1983,
  journal      = {Journal of the American Geriatrics Society},
  volume       = 31,
  number       = 12,
  pages        = {721--727},
  isbn         = {0002-8614}
}
@article{Allen2011,
  title        = {{Governance and finance of long-term care across Europe}},
  author       = {Allen, K and Bedn{\'{a}}rik, R and Campbell, L and Dieterich, A and {Hirsch Durrett}, E and Emilsson, T and Glasby, J and Gobet, P and Kagialaris, G and Klavus, J},
  year         = 2011,
  journal      = {Overview report}
}
@article{Series2013,
  title        = {{Putting the cart before the horse: resource allocation systems and community care}},
  author       = {Series, Lucy and Clements, Luke},
  year         = 2013,
  journal      = {Journal of Social Welfare and Family Law},
  volume       = 35,
  number       = 2,
  pages        = {207--226},
  isbn         = {0964-9069}
}
@article{Asthana2012,
  title        = {{Variations in access to social care for vulnerable older people in England: Is there a rural dimension}},
  author       = {Asthana, S},
  year         = 2012,
  journal      = {Commission for Rural Communities}
}
@article{Kim2015,
  title        = {{Reliability of the interRAI long term care facilities (LTCF) and interRAI home care (HC)}},
  author       = {Kim, Hongsoo and Jung, Young‐Il and Sung, Moonhee and Lee, Ji‐Yoon and Yoon, Ju‐Young and Yoon, Jong‐Lull},
  year         = 2015,
  journal      = {Geriatrics & gerontology international},
  volume       = 15,
  number       = 2,
  pages        = {220--228},
  isbn         = {1444-1586}
}
@techreport{Challis2016,
  title        = {{Resource allocation at the micro level in adult social care: A scoping review}},
  author       = {Challis, David and Clarkson, Paul and Davies, Sue and Hughes, Jane and Stewart, Karen and Xie, Chengqiu},
  year         = 2016,
  journal      = {NIHR School for Social Care Research Discussion Paper}
}
@article{Mijatov2016,
  title        = {{The Idea of Access to Justice: Reflections on New Zealand's Accident Compensation (or Personal Injury) System}},
  author       = {Mijatov, Tiho and Barraclough, Tom and Forster, Warren},
  year         = 2016,
  journal      = {Windsor YB Access Just.},
  volume       = 33,
  pages        = 197
}
@article{Courtin2014,
  title        = {{Mapping support policies for informal carers across the European Union}},
  author       = {Courtin, Emilie and Jemiai, Nadia and Mossialos, Elias},
  year         = 2014,
  journal      = {Health policy},
  volume       = 118,
  number       = 1,
  pages        = {84--94},
  isbn         = {0168-8510}
}
@article{Riddell2005,
  title        = {{The development of direct payments in the UK: implications for social justice}},
  author       = {Riddell, Sheila and Pearson, Charlotte and Jolly, Debbie and Barnes, Colin and Priestley, Mark and Mercer, Geof},
  year         = 2005,
  journal      = {Social Policy and Society},
  volume       = 4,
  number       = 1,
  pages        = {75--85},
  isbn         = {1475-3073}
}
@article{Slasberg2013,
  title        = {{The increasing evidence of how self-directed support is failing to deliver personal budgets and personalisation}},
  author       = {Slasberg, Colin and Beresford, Peter and Schofield, Peter and Harlow, Essex},
  year         = 2013,
  journal      = {Research, Policy and Planning},
  volume       = 30,
  number       = 2,
  pages        = {91--105}
}
@techreport{Joel2010,
  title        = {{Long-term Care in France}},
  author       = {Jo{\"{e}}l, Marie-Eve and Dufour-Kippelen, Sandrine and Duch{\^{e}}ne, Catherine and Marmier, Mathilde},
  year         = 2010
}
@article{DCMS2018,
  title        = {{A connected Society: a strategy for tackling loneliness–laying the foundations for change}},
  author       = {DCMS},
  year         = 2018,
  journal      = {London: Department for Digital, Culture, Media and Sport.}
}
@article{DCMS2023,
  title        = {{Tackling loneliness evidence review: main report}},
  author       = {DCMS},
  year         = 2023,
  journal      = {London: Department for Digital, Culture, Media and Sport.},
  url          = {https://www.gov.uk/government/publications/tackling-loneliness-evidence-review/tackling-loneliness-evidence-review-full-report#where-are-the-evidence-gaps-in-the-current-research-profile-of-loneliness}
}
@article{dhsccaredatamatters2023,
  title        = {{Care data matters: a roadmap for better data for adult social care}},
  author       = {{\acroauthor{Department of Health and Social Care}{DHSC}}},
  year         = 2023,
  publisher    = {Department of Health and Social Care}
}
@misc{NHSDigital2023,
  title        = {{Adult Social Care Activity and Finance Report, England, 2022-23}},
  author       = {{NHS Digital}},
  year         = 2023,
  publisher    = {NHS Digital Leeds, UK}
}
@article{Holt-Lunstad2015,
  title        = {{Loneliness and social isolation as risk factors for mortality: a meta-analytic review}},
  author       = {Holt-Lunstad, Julianne and Smith, Timothy B and Baker, Mark and Harris, Tyler and Stephenson, David},
  year         = 2015,
  journal      = {Perspectives on psychological science},
  publisher    = {Sage Publications Sage CA: Los Angeles, CA},
  volume       = 10,
  number       = 2,
  pages        = {227--237},
  issn         = {1745-6916}
}
@article{Holt-Lunstad2010,
  title        = {{Social relationships and mortality risk: a meta-analytic review}},
  author       = {Holt-Lunstad, Julianne and Smith, Timothy B and Layton, J Bradley},
  year         = 2010,
  journal      = {PLoS medicine},
  publisher    = {Public Library of Science},
  volume       = 7,
  number       = 7,
  pages        = {e1000316},
  issn         = {1549-1676}
}
@article{hol,
  title        = {{A "gloriously ordinary life": spotlight on adult social care}},
  author       = {Parliament: House of Lords},
  year         = 2022,
  journal      = {HL Paper 99: Report of Session 2022-23},
  url          = {https://committees.parliament.uk/publications/31917/documents/181472/default/}
}
@article{mcdaid2021modelling,
  title        = {{Modelling the economic impact of reducing loneliness in community dwelling older people in England}},
  author       = {McDaid, David and Park, A-La},
  year         = 2021,
  journal      = {International journal of environmental research and public health},
  publisher    = {MDPI},
  volume       = 18,
  number       = 4,
  pages        = 1426
}
@article{Aslan2020,
  title        = {{The incidence and influencing factors of elder abuse and neglect}},
  author       = {Aslan, Hakime and Erci, Behice},
  year         = 2020,
  journal      = {Journal of Public Health},
  publisher    = {Springer},
  volume       = 28,
  number       = 5,
  pages        = {525--533},
  issn         = {1613-2238}
}
@article{Lachs1997,
  title        = {{Risk factors for reported elder abuse and neglect: A nine-year observational cohort study}},
  author       = {Lachs, Mark S and Williams, Christianna and O'Brien, Shelley and Hurst, Leslie and Horwitz, Ralph},
  year         = 1997,
  journal      = {The Gerontologist},
  publisher    = {The Gerontological Society of America},
  volume       = 37,
  number       = 4,
  pages        = {469--474},
  issn         = {1758-5341}
}
@article{Hong2015,
  title        = {{Accuracy and completeness of electronic medical records obtained from referring physicians in a Hamilton, Ontario, plastic surgery practice: A prospective feasibility study}},
  author       = {Hong, Chris Joon and Kaur, Manraj Nirmal and Farrokhyar, Forough and Thoma, Achilleas},
  year         = 2015,
  journal      = {Plastic surgery (Oakville, Ont.)},
  publisher    = {Pulsus Group Inc},
  volume       = 23,
  number       = 1,
  pages        = {48--50},
  doi          = {10.4172/plastic-surgery.1000900},
  issn         = {2292-5503},
  url          = {https://pubmed.ncbi.nlm.nih.gov/25821774 https://www.ncbi.nlm.nih.gov/pmc/articles/PMC4364140/},
  abstract     = {OBJECTIVE: To assess the feasibility of auditing electronic medical records (EMRs) in plastic surgery for future large-scale research studies. The secondary objective was to ascertain the accuracy and completeness of EMRs accompanying referral requests by physicians for plastic surgery consultation between July and December 2013. METHODS: EMRs of 30 patients were reviewed and crosschecked independently by two reviewers and subsequently verified by a third reviewer using predefined criteria to determine whether they were accurate and/or complete. Descriptive analysis was performed to calculate the frequency of inaccuracies and incompleteness for each EMR information field. Information fields were compared to assess whether the frequency of inaccuracies and incompleteness varied. RESULTS: Of the 270 information fields reviewed, four (1.48%) were inaccurate and 66 (24.4%) were incomplete. The most common field of inaccuracy was current medications, followed by medical history and medical allergies. The most common field of incompleteness was history of presenting illness followed by surgical history. CONCLUSION: Despite their purported benefits, inaccuracies and incompleteness are a frequently occurring problem in EMRs. A large-scale study may be beneficial in determining the efficacy of EMRs in the future.},
  keywords     = {Electronic health record,Electronic medical records,Feasibility study,History taking},
  language     = {eng}
}
@article{Weng2017,
  title        = {{Data Accuracy in Electronic Medical Record Documentation}},
  author       = {Weng, Christina Y},
  year         = 2017,
  month        = {mar},
  journal      = {JAMA Ophthalmology},
  volume       = 135,
  number       = 3,
  pages        = {232--233},
  doi          = {10.1001/jamaophthalmol.2016.5562},
  issn         = {2168-6165},
  url          = {https://doi.org/10.1001/jamaophthalmol.2016.5562},
  abstract     = {One of my favorite medical school professors once told me, “The key to treating any patient can be found in a careful history.” Despite all of the technological and therapeutic advances of modern medicine, eliciting and accurately documenting a patient's symptoms remain as important as ever. But have electronic medical record (EMR) systems helped or hindered our ability to do so? Valikodath et al shed light on this question in their observational study exploring the concordance between patient-reported symptoms and data documented in the EMR. For the 162 study patients evaluated in comprehensive ophthalmology and cornea clinics at a single academic center, the authors found poor agreement ($\kappa$ range, −0.04 to 0.26) of symptom report between the Eye Symptom Questionnaire (used for patient self-report) and what was documented in the EMR. These inconsistencies were not clearly explained by patient, disease, or physician factors based on logistic regression models. Although the reason for the observed patient report–medical record mismatch is likely multifactorial, the authors caution that EMR documentation of patient symptoms may be inaccurate or incomplete. While this finding is worrisome in itself, it introduces a more macroscopic concern about EMR data integrity in general: can we trust what is written in our patients' medical records?}
}
@misc{Rasmy2021,
  title        = {{Predictive Modeling on Electronic Health Records(EHR) using Pytorch}},
  author       = {Rasmy, Laila and Xiang, Yang and Xie, Ziqian and Tao, Cui and Zhi, Degui},
  year         = 2021,
  url          = {https://github.com/ZhiGroup/pytorch_ehr}
}
@article{Paszke2019,
  title        = {{Pytorch: An imperative style, high-performance deep learning library}},
  author       = {Paszke, Adam and Gross, Sam and Massa, Francisco and Lerer, Adam and Bradbury, James and Chanan, Gregory and Killeen, Trevor and Lin, Zeming and Gimelshein, Natalia and Antiga, Luca},
  year         = 2019,
  journal      = {Advances in neural information processing systems},
  volume       = 32,
  pages        = {8026--8037}
}
@misc{NHSDigital2021,
  title        = {{QOF 2020-21 results}},
  author       = {{NHS Digital}},
  year         = 2021,
  url          = {https://qof.digital.nhs.uk/}
}
@article{Sherstinsky2020,
  title        = {{Fundamentals of recurrent neural network (RNN) and long short-term memory (LSTM) network}},
  author       = {Sherstinsky, Alex},
  year         = 2020,
  journal      = {Physica D: Nmiscar Phenomena},
  publisher    = {Elsevier},
  volume       = 404,
  pages        = 132306,
  issn         = {0167-2789}
}
@article{Glendinning2008,
  title        = {{Evaluation of the Individual Budgets Pilot Programme. Final Report.}},
  author       = {Glendinning, Caroline and Challis, David J and Fern{\'{a}}ndez, Jos{\'{e}}-Luis and Jacobs, Sally and Jones, Karen and Knapp, Martin and Manthorpe, Jill and Moran, Nicola and Netten, Ann and Stevens, Martin},
  year         = 2008,
  publisher    = {University of York, Social Policy Research Unit},
  issn         = 1871713641
}
@inproceedings{Edwards2019,
  title        = {{Knowledge extraction from a small corpus of unstructured safeguarding reports}},
  author       = {Edwards, Aleksandra and Preece, Alun and {De Ribaupierre}, Helene},
  year         = 2019,
  booktitle    = {{European Semantic Web Conference}},
  publisher    = {Springer},
  pages        = {38--42}
}
@misc{NHSDigital2021a,
  title        = {{Safeguarding Adults, England, 2020-21}},
  author       = {{NHS Digital}},
  year         = 2021,
  url          = {https://digital.nhs.uk/data-and-information/publications/statistical/safeguarding-adults/2020-21},
  urldate      = {2021-11-30}
}
@misc{SCIE2019,
  title        = {{Social work recording}},
  author       = {SCIE},
  year         = 2019,
  url          = {https://www.scie.org.uk/social-work/recording},
  urldate      = {2021-11-14}
}
@incollection{Seabold2010,
  title        = {{statsmodels: Econometric and statistical modeling with python}},
  author       = {Seabold, Skipper and Perktold, Josef},
  year         = 2010,
  booktitle    = {{9th Python in Science Conference}}
}
@book{Bockerman2011,
  title        = {{Institutionalisation and quality of life for elderly people in Finland}},
  author       = {B{\"{o}}ckerman, Petri and Johansson, Edvard and Saarni, Samuli},
  year         = 2011,
  publisher    = {Centre for European Policy Studies},
  isbn         = 9461381182
}
@article{Lee2009,
  title        = {{Quality of life of older people in residential care home: a literature review}},
  author       = {Lee, Diana T F and Yu, Doris S F and Kwong, Alice N L},
  year         = 2009,
  journal      = {Journal of nursing and healthcare of chronic illness},
  publisher    = {Wiley misc Library},
  volume       = 1,
  number       = 2,
  pages        = {116--125},
  issn         = {1752-9816}
}
@book{carvif,
  title        = {An {R} Companion to Applied Regression},
  author       = {John Fox and Sanford Weisberg},
  year         = 2019,
  publisher    = {Sage},
  address      = {Thousand Oaks {CA}},
  url          = {https://socialsciences.mcmaster.ca/jfox/Books/Companion/},
  edition      = {Third}
}
@article{vifrule,
  title        = {{A caution regarding rules of thumb for variance inflation factors}},
  author       = {{O'Brien}, Robert M},
  year         = 2007,
  journal      = {Quality \& quantity},
  publisher    = {Springer},
  volume       = 41,
  pages        = {673--690}
}
@article{Netten2012,
  title        = {{Outcomes of social care for adults: developing a preference-weighted measure}},
  author       = {Netten, Ann and Burge, Peter and Malley, Juliette and Potoglou, Dimitris and Towers, Ann-Marie and Brazier, John and Flynn, Terry and Forder, Julien},
  year         = 2012,
  journal      = {Health technology assessment},
  publisher    = {National Institute for Health Research},
  volume       = 16,
  number       = 16,
  pages        = {1--166},
  issn         = {1366-5278}
}
@article{Digital2021,
  title        = {{Measures from the Adult Social Care Outcomes Framework, England–2017–18}},
  author       = {Digital, NHS},
  year         = 2021
}
@article{Shrestha2018,
  title        = {{Mental health risk adjustment with clinical categories and machine learning}},
  author       = {Shrestha, Akritee and Bergquist, Savannah and Montz, Ellen and Rose, Sherri},
  year         = 2018,
  journal      = {Health Services Research},
  publisher    = {Wiley misc Library},
  volume       = 53,
  pages        = {3189--3206},
  issn         = {0017-9124}
}
@article{Howard2009,
  title        = {{OGRS 3: The revised offender group reconviction scale}},
  author       = {Howard, Philip and Francis, Brian and Soothill, Keith and Humphreys, Leslie},
  year         = 2009,
  publisher    = {Ministry of Justice},
  issn         = 1840992344
}
@article{Douglas2005,
  title        = {{HCR-20 violence risk assessment scheme: Overview and annotated bibliography}},
  author       = {Douglas, Kevin S and Guy, Laura S and Reeves, Kim A and Weir, John},
  year         = 2005
}
@article{Simon2021,
  title        = {{Reconciling statistical and clinicians' predictions of suicide risk}},
  author       = {Simon, Gregory E and Matarazzo, Bridget B and Walsh, Colin G and Smoller, Jordan W and Boudreaux, Edwin D and Yarborough, Bobbi Jo H and Shortreed, Susan M and Coley, R Yates and Ahmedani, Brian K and Doshi, Riddhi P},
  year         = 2021,
  journal      = {Psychiatric services},
  publisher    = {Am Psychiatric Assoc},
  volume       = 72,
  number       = 5,
  pages        = {555--562},
  issn         = {1075-2730}
}
@article{Edwards2020,
  title        = {{Predicting Themes within Complex Unstructured Texts: A Case Study on Safeguarding Reports}},
  author       = {Edwards, Aleksandra and Rogers, David and Camacho-Collados, Jose and de Ribaupierre, H{\'{e}}l{\`{e}}ne and Preece, Alun},
  year         = 2020,
  journal      = {arXiv preprint arXiv:2010.14584}
}
@inproceedings{Mikolov2010,
  title        = {{Recurrent neural network based language model.}},
  author       = {Mikolov, Tomas and Karafi{\'{a}}t, Martin and Burget, Lukas and Cernock{\'{y}}, Jan and Khudanpur, Sanjeev},
  year         = 2010,
  booktitle    = {{Interspeech}},
  publisher    = {Makuhari},
  volume       = 2,
  number       = 3,
  pages        = {1045--1048}
}
@article{Blair2015,
  title        = {{A reflexive exploration of two qualitative data coding techniques}},
  author       = {Blair, Erik},
  year         = 2015,
  journal      = {Journal of Methods and Measurement in the Social Sciences},
  volume       = 6,
  number       = 1,
  pages        = {14--29},
  issn         = {2159-7855}
}
@article{Weiner2020,
  title        = {{How accurate is the medical record? A comparison of the physician's note with a concealed audio recording in unannounced standardized patient encounters}},
  author       = {Weiner, Saul J and Wang, Shiyuan and Kelly, Brendan and Sharma, Gunjan and Schwartz, Alan},
  year         = 2020,
  journal      = {Journal of the American Medical Informatics Association},
  publisher    = {Oxford University Press},
  volume       = 27,
  number       = 5,
  pages        = {770--775},
  issn         = {1527-974X}
}
@article{Gilbert2018,
  title        = {{Development and validation of a Hospital Frailty Risk Score focusing on older people in acute care settings using electronic hospital records: an observational study}},
  author       = {Gilbert, Thomas and Neuburger, Jenny and Kraindler, Joshua and Keeble, Eilis and Smith, Paul and Ariti, Cono and Arora, Sandeepa and Street, Andrew and Parker, Stuart and Roberts, Helen C},
  year         = 2018,
  journal      = {The Lancet},
  publisher    = {Elsevier},
  volume       = 391,
  number       = 10132,
  pages        = {1775--1782},
  issn         = {0140-6736}
}
@misc{AgeUK2021,
  title        = {{Paying for Care and Support at Home}},
  author       = {{Age UK}},
  year         = 2021,
  publisher    = {Factsheet},
  url          = {https://www.ageuk.org.uk/globalassets/age-uk/documents/factsheets/fs46_paying_for_care_and_support_at_home_fcs.pdf}
}
@article{radloff1977ces,
  title        = {{The CES-D scale: A self-report depression scale for research in the general population}},
  author       = {Radloff, Lenore Sawyer},
  year         = 1977,
  journal      = {Applied psychological measurement},
  publisher    = {Sage Publications Sage CA: Thousand Oaks, CA},
  volume       = 1,
  number       = 3,
  pages        = {385--401}
}
@techreport{BritishAssociationofSocialWorkers2011,
  title        = {{UK Supervision Policy}},
  author       = {{British Association of Social Workers}},
  year         = 2011,
  url          = {https://www.basw.co.uk/system/files/resources/basw_73346-6_0.pdf}
}
@incollection{Akerlof1978,
  title        = {{The market for “lemons”: Quality uncertainty and the market mechanism}},
  author       = {Akerlof, George A},
  year         = 1978,
  booktitle    = {{Uncertainty in economics}},
  publisher    = {Elsevier},
  pages        = {235--251}
}
@book{Nyman2003,
  title        = {{The theory of demand for health insurance}},
  author       = {Nyman, John A},
  year         = 2003,
  publisher    = {Stanford University Press},
  isbn         = {0804744882}
}
@article{Cutler1998,
  title        = {{Paying for health insurance: the trade-off between competition and adverse selection}},
  author       = {Cutler, David M and Reber, Sarah J},
  year         = 1998,
  journal      = {The Quarterly Journal of Economics},
  publisher    = {MIT Press},
  volume       = 113,
  number       = 2,
  pages        = {433--466},
  issn         = {1531-4650}
}
@article{Cawley2015,
  title        = {{An economy of scales: A selective review of obesity's economic causes, consequences, and solutions}},
  author       = {Cawley, John},
  year         = 2015,
  journal      = {Journal of health economics},
  publisher    = {Elsevier},
  volume       = 43,
  pages        = {244--268},
  issn         = {0167-6296}
}
@book{Coyle2015,
  title        = {{GDP: a brief but affectionate history-revised and expanded edition}},
  author       = {Coyle, Diane},
  year         = 2015,
  publisher    = {Princeton University Press},
  isbn         = 1400873630
}
@book{Marx1977,
  title        = {{Selected Writings}},
  author       = {Marx, Karl},
  year         = 1977,
  editor       = {McLellan, David}
}
@article{Summan2020,
  title        = {{The potential global gains in health and revenue from increased taxation of tobacco, alcohol and sugar-sweetened beverages: a modelling analysis}},
  author       = {Summan, Amit and Stacey, Nicholas and Birckmayer, Johanna and Blecher, Evan and Chaloupka, Frank J and Laxminarayan, Ramanan},
  year         = 2020,
  journal      = {BMJ global health},
  publisher    = {BMJ Specialist Journals},
  volume       = 5,
  number       = 3,
  pages        = {e002143},
  issn         = {2059-7908}
}
@book{Mill1987,
  title        = {{Utilitarianism and other essays}},
  author       = {Mill, John Stuart and Bentham, Jeremy},
  year         = 1987,
  publisher    = {Penguin UK},
  isbn         = {0140432728}
}
@article{Andreyeva2010,
  title        = {{The impact of food prices on consumption: a systematic review of research on the price elasticity of demand for food}},
  author       = {Andreyeva, Tatiana and Long, Michael W and Brownell, Kelly D},
  year         = 2010,
  journal      = {American journal of public health},
  publisher    = {American Public Health Association},
  volume       = 100,
  number       = 2,
  pages        = {216--222},
  issn         = {1541-0048}
}
@article{Wagstaff2010,
  title        = {{Social health insurance reexamined}},
  author       = {Wagstaff, Adam},
  year         = 2010,
  journal      = {Health economics},
  publisher    = {Wiley misc Library},
  volume       = 19,
  number       = 5,
  pages        = {503--517},
  issn         = {1057-9230}
}
@article{Cawley2004,
  title        = {{Lighting up and slimming down: the effects of body weight and cigarette prices on adolescent smoking initiation}},
  author       = {Cawley, John and Markowitz, Sara and Tauras, John},
  year         = 2004,
  journal      = {Journal of health economics},
  publisher    = {Elsevier},
  volume       = 23,
  number       = 2,
  pages        = {293--311},
  issn         = {0167-6296}
}
@article{Das2003,
  title        = {{Harmful health effects of cigarette smoking}},
  author       = {Das, Salil K},
  year         = 2003,
  journal      = {Molecular and cellular biochemistry},
  publisher    = {Springer},
  volume       = 253,
  number       = 1,
  pages        = {159--165},
  issn         = {1573-4919}
}
@incollection{Geoffard2012,
  title        = {{Incentive and selection effects in health insurance}},
  author       = {Geoffard, Pierre-Yves},
  year         = 2012,
  booktitle    = {{The Elgar Companion to Health Economics, Second Edition}},
  publisher    = {Edward Elgar Publishing}
}
@article{Cook2002,
  title        = {{The economics of alcohol abuse and alcohol-control policies}},
  author       = {Cook, Philip J and Moore, Michael J},
  year         = 2002,
  journal      = {Health affairs},
  publisher    = {Project HOPE-The People-to-People Health Foundation, Inc.},
  volume       = 21,
  number       = 2,
  pages        = {120--133},
  issn         = {0278-2715}
}
@article{Chaloupka2012,
  title        = {{Tobacco taxes as a tobacco control strategy}},
  author       = {Chaloupka, Frank J and Yurekli, Ayda and Fong, Geoffrey T},
  year         = 2012,
  journal      = {Tobacco control},
  publisher    = {BMJ Publishing Group Ltd},
  volume       = 21,
  number       = 2,
  pages        = {172--180},
  issn         = {0964-4563}
}
@article{Subbaraman2016,
  title        = {{Substitution and complementarity of alcohol and cannabis: a review of the literature}},
  author       = {Subbaraman, Meenakshi Sabina},
  year         = 2016,
  journal      = {Substance use & misuse},
  publisher    = {Taylor & Francis},
  volume       = 51,
  number       = 11,
  pages        = {1399--1414},
  issn         = {1082-6084}
}
@article{Chaloupka2000,
  title        = {{The economics of smoking}},
  author       = {Chaloupka, Frank J and Warner, Kenneth E},
  year         = 2000,
  journal      = {Handbook of health economics},
  publisher    = {Elsevier},
  volume       = 1,
  pages        = {1539--1627},
  issn         = {1574-0064}
}
@article{David2019,
  title        = {{Basic economic gap related to smoking: reconciling tobacco tax receipts and economic costs of smoking-attributable diseases}},
  author       = {David, Petr},
  year         = 2019,
  journal      = {Tobacco control},
  publisher    = {BMJ Publishing Group Ltd},
  volume       = 28,
  number       = 5,
  pages        = {558--561},
  issn         = {0964-4563}
}
@article{Orphanides1998,
  title        = {{Myopia and addictive behaviour}},
  author       = {Orphanides, Athanasios and Zervos, David},
  year         = 1998,
  journal      = {The Economic Journal},
  publisher    = {Wiley misc Library},
  volume       = 108,
  number       = 446,
  pages        = {75--91},
  issn         = {0013-0133}
}
@article{Pantell2013,
  title        = {{Social isolation: a predictor of mortality comparable to traditional clinical risk factors}},
  author       = {Pantell, Matthew and Rehkopf, David and Jutte, Douglas and Syme, S Leonard and Balmes, John and Adler, Nancy},
  year         = 2013,
  journal      = {American Journal of Public Health},
  publisher    = {American Public Health Association},
  volume       = 103,
  number       = 11,
  pages        = {2056--2062},
  issn         = {1541-0048}
}
@article{Mooney1997,
  title        = {{Vertical equity: weighting outcomes? or establishing procedures?}},
  author       = {Mooney, Gavin and Jan, Stephen},
  year         = 1997,
  journal      = {Health Policy},
  publisher    = {Elsevier},
  volume       = 39,
  number       = 1,
  pages        = {79--87},
  issn         = {0168-8510}
}
@article{Fernandez2013,
  title        = {{Changes in the patterns of social care provision in England: 2005/6 to 2012/13}},
  author       = {Fernandez, Jose-Luis and Snell, Tom and Wistow, Gerald},
  year         = 2013,
  publisher    = {Personal Social Services Research Unit, London School of Economics}
}
@article{knapp2016predictors,
  title        = {{Predictors of care home and hospital admissions and their costs for older people with Alzheimer's disease: findings from a large London case register}},
  author       = {Knapp, Martin and Chua, Kia-Chong and Broadbent, Matthew and Chang, Chin-Kuo and Fernandez, Jose-Luis and Milea, Dominique and Romeo, Renee and Lovestone, Simon and Spencer, Michael and Thompson, Gwilym and others},
  year         = 2016,
  journal      = {BMJ open},
  publisher    = {British Medical Journal Publishing Group},
  volume       = 6,
  number       = 11,
  pages        = {e013591}
}
@article{mccann2012gender,
  title        = {{Gender differences in care home admission risk: partner's age explains the higher risk for women}},
  author       = {McCann, Mark and Donnelly, Michael and O'Reilly, Dermot},
  year         = 2012,
  journal      = {Age and Ageing},
  publisher    = {Oxford University Press},
  volume       = 41,
  number       = 3,
  pages        = {416--419}
}
@article{Saleebey2002,
  title        = {{The Strengths Perspective in Social V lork}},
  author       = {Saleebey, Dennis},
  year         = 2002
}
@article{Qureshi2001,
  title        = {{A new conception of social care outcomes and its practical use in assessment with older people}},
  author       = {Qureshi, H and Nicholas, E},
  year         = 2001,
  journal      = {Research, Policy and Planning},
  pages        = {11--26}
}
@article{Maslow1954,
  title        = {{Motivation and Personality (book)}},
  author       = {Maslow, Abraham},
  year         = 1954
}
@article{Lee2020,
  title        = {{BioBERT: a pre-trained biomedical language representation model for biomedical text mining}},
  author       = {Lee, Jinhyuk and Yoon, Wonjin and Kim, Sungdong and Kim, Donghyeon and Kim, Sunkyu and So, Chan Ho and Kang, Jaewoo},
  year         = 2020,
  journal      = {Bioinformatics},
  publisher    = {Oxford University Press},
  volume       = 36,
  number       = 4,
  pages        = {1234--1240},
  issn         = {1367-4803}
}
@article{Tang2019,
  title        = {{Distilling task-specific knowledge from bert into simple neural networks}},
  author       = {Tang, Raphael and Lu, Yao and Liu, Linqing and Mou, Lili and Vechtomova, Olga and Lin, Jimmy},
  year         = 2019,
  journal      = {arXiv preprint arXiv:1903.12136}
}
@inproceedings{sanh2019distilbert,
  title        = {{DistilBERT, a distilled version of BERT: smaller, faster, cheaper and lighter}},
  author       = {Sanh, Victor and Debut, Lysandre and Chaumond, Julien and Wolf, Thomas},
  year         = 2019,
  journal      = {arXiv preprint arXiv:1910.01108},
  booktitle    = {{NeurIPS $EMC^2$ Workshop}}
}
@article{wolf2019huggingface,
  title        = {{Huggingface's transformers: State-of-the-art natural language processing}},
  author       = {Wolf, Thomas and Debut, Lysandre and Sanh, Victor and Chaumond, Julien and Delangue, Clement and Moi, Anthony and Cistac, Pierric and Rault, Tim and Louf, R{\'e}mi and Funtowicz, Morgan and others},
  year         = 2019,
  journal      = {arXiv preprint arXiv:1910.03771}
}
@book{python3,
  title        = {{Python 3 Reference Manual}},
  author       = {Van Rossum, Guido and Drake, Fred L.},
  year         = 2009,
  publisher    = {CreateSpace},
  address      = {Scotts Valley, CA},
  isbn         = 1441412697
}
@misc{halko2009finding,
  title        = {{Finding structure with randomness: Probabilistic algorithms for constructing approximate matrix decompositions arXiv [math. NA]}},
  author       = {Halko, Nathan and Martinsson, Per-Gunnar and Tropp, Joel A},
  year         = 2009
}
@article{buhlmann2002analyzing,
  title        = {{Analyzing bagging}},
  author       = {B{\"u}hlmann, Peter and Yu, Bin},
  year         = 2002,
  journal      = {The annals of Statistics},
  publisher    = {Institute of Mathematical Statistics},
  volume       = 30,
  number       = 4,
  pages        = {927--961}
}
@article{tharwat2016linear,
  title        = {{Linear vs. quadratic discriminant analysis classifier: a tutorial}},
  author       = {Tharwat, Alaa},
  year         = 2016,
  journal      = {International Journal of Applied Pattern Recognition},
  publisher    = {Inderscience Publishers (IEL)},
  volume       = 3,
  number       = 2,
  pages        = {145--180}
}
@book{raschka2019python,
  title        = {{Python machine learning: Machine learning and deep learning with Python, scikit-learn, and TensorFlow 2}},
  author       = {Raschka, Sebastian and Mirjalili, Vahid},
  year         = 2019,
  publisher    = {Packt Publishing Ltd}
}
@article{biau2016random,
  title        = {{A random forest guided tour}},
  author       = {Biau, G{\'e}rard and Scornet, Erwan},
  year         = 2016,
  journal      = {Test},
  publisher    = {Springer},
  volume       = 25,
  pages        = {197--227}
}
@article{nti2021performance,
  title        = {{Performance of Machine Learning Algorithms with Different K Values in K-fold Cross-Validation}},
  author       = {Nti, Isaac Kofi and Nyarko-Boateng, Owusu and Aning, Justice},
  year         = 2021,
  journal      = {International Journal of Information Technology and Computer Science},
  volume       = 13,
  number       = 6,
  pages        = {61--71}
}
@article{McHugh2012,
  title        = {{Interrater reliability: the kappa statistic}},
  author       = {McHugh, Mary L},
  year         = 2012,
  journal      = {Biochemia medica},
  publisher    = {Medicinska naklada},
  volume       = 22,
  number       = 3,
  pages        = {276--282},
  issn         = {1330-0962}
}
@article{Lombard2010,
  title        = {{Practical resources for assessing and reporting intercoder reliability in content analysis research projects}},
  author       = {Lombard, Matthew and Snyder-Duch, Jennifer and Bracken, Cheryl Campanella},
  year         = 2010
}
@article{DeSwert2012,
  title        = {{Calculating inter-coder reliability in media content analysis using Krippendorff's Alpha}},
  author       = {{De Swert}, Knut},
  year         = 2012,
  journal      = {Center for Politics and Communication},
  volume       = 15
}
@article{Krippendorff2004,
  title        = {{Measuring the reliability of qualitative text analysis data}},
  author       = {Krippendorff, Klaus},
  year         = 2004,
  journal      = {Quality and quantity},
  publisher    = {Springer},
  volume       = 38,
  pages        = {787--800},
  issn         = {0033-5177}
}
@manual{psychR,
  title        = {{psych: Procedures for Psychological, Psychometric, and Personality Research}},
  author       = {William Revelle},
  year         = 2022,
  address      = {Evanston, Illinois},
  url          = {https://CRAN.R-project.org/package=psych},
  note         = {R package version 2.2.9},
  organization = {Northwestern University}
}
@article{Fleiss1981,
  title        = {{The measurement of interrater agreement}},
  author       = {Fleiss, Joseph L and Levin, Bruce and Paik, Myunghee Cho},
  year         = 1981,
  journal      = {Statistical methods for rates and proportions},
  publisher    = {Citeseer},
  volume       = 2,
  number       = {212-236},
  pages        = {22--23}
}
@article{Zapf2016,
  title        = {{Measuring inter-rater reliability for nominal data–which coefficients and confidence intervals are appropriate?}},
  author       = {Zapf, Antonia and Castell, Stefanie and Morawietz, Lars and Karch, Andr{\'{e}}},
  year         = 2016,
  journal      = {BMC medical research methodology},
  publisher    = {Springer},
  volume       = 16,
  number       = 1,
  pages        = {1--10},
  issn         = {1471-2288}
}
@inproceedings{Jeni2013,
  title        = {{Facing imbalanced data--recommendations for the use of performance metrics}},
  author       = {Jeni, L{\'{a}}szl{\'{o}} A and Cohn, Jeffrey F and {De La Torre}, Fernando},
  year         = 2013,
  booktitle    = {{2013 Humaine association conference on affective computing and intelligent interaction}},
  publisher    = {IEEE},
  pages        = {245--251},
  isbn         = {0769550487}
}
@article{Hacking2022,
  title        = {{Text mining in long-term care: Exploring the usefulness of artificial intelligence in a nursing home setting}},
  author       = {Hacking, Coen and Verbeek, Hilde and Hamers, Jan P H and Sion, Katya and Aarts, Sil},
  year         = 2022,
  journal      = {PloS one},
  publisher    = {Public Library of Science San Francisco, CA USA},
  volume       = 17,
  number       = 8,
  pages        = {e0268281},
  issn         = {1932-6203}
}
@book{agresti2012categorical,
  title        = {{Categorical data analysis}},
  author       = {Agresti, Alan},
  year         = 2012,
  publisher    = {John Wiley \& Sons},
  volume       = 792
}
@manual{krippendorffsalphaR,
  title        = {{krippendorffsalpha: Measuring Agreement Using Krippendorff's Alpha Coefficient}},
  author       = {John Hughes},
  year         = 2022,
  url          = {https://CRAN.R-project.org/package=krippendorffsalpha},
  note         = {R package version 2.0}
}
@article{Preston-Shoot2020a,
  title        = {{Safeguarding Adults Together under the Care Act 2014: A Multi-Agency Practice Guide, Barbara Starns}},
  author       = {Preston-Shoot, M.},
  year         = 2020,
  journal      = {The British Journal of Social Work}
}
@book{Sheppard1995,
  title        = {{Care management and the new social work: A critical analysis}},
  author       = {Sheppard, Michael},
  year         = 1995,
  publisher    = {Whiting and Birch},
  isbn         = 1871177774
}
@inproceedings{Hutto2014,
  title        = {{Vader: A parsimonious rule-based model for sentiment analysis of social media text}},
  author       = {Hutto, Clayton and Gilbert, Eric},
  year         = 2014,
  booktitle    = {{Proceedings of the International AAAI Conference on Web and Social Media}},
  volume       = 8,
  number       = 1,
  isbn         = {2334-0770}
}
@book{Dean2010,
  title        = {{Understanding human need}},
  author       = {Dean, Hartley},
  year         = 2010,
  publisher    = {Policy Press},
  isbn         = {184742189X}
}
@inproceedings{Liu2013,
  title        = {{Integrated cTAKES for Concept Mention Detection and Normalization.}},
  author       = {Liu, Hongfang and Wagholikar, Kavishwar B and Jonnalagadda, Siddhartha and Sohn, Sunghwan},
  year         = 2013,
  booktitle    = {{CLEF (Working Notes)}}
}
@article{Wilberforce2014,
  title        = {{Revisiting the causes of stress in social work: Sources of job demands, control and support in personalised adult social care}},
  author       = {Wilberforce, Mark and Jacobs, Sally and Challis, David and Manthorpe, Jill and Stevens, Martin and Jasper, Rowan and Fernandez, Jose-Luis and Glendinning, Caroline and Jones, Karen and Knapp, Martin},
  year         = 2014,
  journal      = {British Journal of Social Work},
  publisher    = {Oxford University Press},
  volume       = 44,
  number       = 4,
  pages        = {812--830},
  issn         = {1468-263X}
}
@book{Davies2000,
  title        = {{Equity and efficiency policy in community care: needs, service productivities, efficiencies and their implications}},
  author       = {Davies, Bleddyn and Fernandez, Jose},
  year         = 2000,
  publisher    = {Routledge},
  isbn         = {135176263X}
}
@book{Barry1990,
  title        = {{Political argument: a reissue with new introduction}},
  author       = {Barry, Brian},
  year         = 1990,
  publisher    = {Univ of California Press},
  number       = 20,
  isbn         = {0520070518}
}
@article{Blane1995,
  title        = {{Social determinants of health--socioeconomic status, social class, and ethnicity.}},
  author       = {Blane, David},
  year         = 1995,
  journal      = {American journal of public health},
  publisher    = {American Public Health Association},
  volume       = 85,
  number       = 7,
  pages        = {903--905},
  issn         = {0090-0036}
}
@article{Dixon2005,
  title        = {{Skin tone, crime news, and social reality judgments: Priming the stereotype of the dark and dangerous black criminal 1}},
  author       = {Dixon, Travis L and Maddox, Keith B},
  year         = 2005,
  journal      = {Journal of Applied Social Psychology},
  publisher    = {Wiley misc Library},
  volume       = 35,
  number       = 8,
  pages        = {1555--1570},
  issn         = {0021-9029}
}
@article{Benjamin2019,
  title        = {{Assessing risk, automating racism}},
  author       = {Benjamin, Ruha},
  year         = 2019,
  journal      = {Science},
  publisher    = {American Association for the Advancement of Science},
  volume       = 366,
  number       = 6464,
  pages        = {421--422},
  issn         = {0036-8075}
}
@article{Tanguy2016,
  title        = {{Natural language processing for aviation safety reports: From classification to interactive analysis}},
  author       = {Tanguy, Ludovic and Tulechki, Nikola and Urieli, Assaf and Hermann, Eric and Raynal, C{\'{e}}line},
  year         = 2016,
  journal      = {Computers in Industry},
  publisher    = {Elsevier},
  volume       = 78,
  pages        = {80--95},
  issn         = {0166-3615}
}
@article{Nguyen2016,
  title        = {{$\mathtt {Deepr} $: a convolutional net for medical records}},
  author       = {Nguyen, Phuoc and Tran, Truyen and Wickramasinghe, Nilmini and Venkatesh, Svetha},
  year         = 2016,
  journal      = {IEEE journal of biomedical and health informatics},
  publisher    = {IEEE},
  volume       = 21,
  number       = 1,
  pages        = {22--30},
  issn         = {2168-2194}
}
@article{Agaronnik2020,
  title        = {{Challenges of developing a Natural Language Processing method with electronic health records to identify persons with chronic mobility disability}},
  author       = {Agaronnik, Nicole D and Lindvall, Charlotta and El-Jawahri, Areej and He, Wei and Iezzoni, Lisa I},
  year         = 2020,
  journal      = {Archives of Physical Medicine and Rehabilitation},
  publisher    = {Elsevier},
  volume       = 101,
  number       = 10,
  pages        = {1739--1746},
  issn         = {0003-9993}
}
@article{Yang2015,
  title        = {{A hybrid model for automatic identification of risk factors for heart disease}},
  author       = {Yang, Hui and Garibaldi, Jonathan M},
  year         = 2015,
  journal      = {Journal of biomedical informatics},
  publisher    = {Elsevier},
  volume       = 58,
  pages        = {S171--S182},
  issn         = {1532-0464}
}
@book{Davies1986,
  title        = {{Matching resources to needs in community care: An evaluated demonstration of a long-term care model}},
  author       = {Davies, Bleddyn and Challis, David},
  year         = 1986,
  publisher    = {Routledge},
  isbn         = {0429826788}
}
@article{Tran2015,
  title        = {{Learning vector representation of medical objects via EMR-driven nonnegative restricted Boltzmann machines (eNRBM)}},
  author       = {Tran, Truyen and Nguyen, Tu Dinh and Phung, Dinh and Venkatesh, Svetha},
  year         = 2015,
  journal      = {Journal of biomedical informatics},
  publisher    = {Elsevier},
  volume       = 54,
  pages        = {96--105},
  issn         = {1532-0464}
}
@article{Murff2011,
  title        = {{Automated identification of postoperative complications within an electronic medical record using natural language processing}},
  author       = {Murff, Harvey J and FitzHenry, Fern and Matheny, Michael E and Gentry, Nancy and Kotter, Kristen L and Crimin, Kimberly and Dittus, Robert S and Rosen, Amy K and Elkin, Peter L and Brown, Steven H},
  year         = 2011,
  journal      = {Jama},
  publisher    = {American Medical Association},
  volume       = 306,
  number       = 8,
  pages        = {848--855},
  issn         = {0098-7484}
}
@article{Razjouyan2021,
  title        = {{Measuring Adoption of Patient Priorities–Aligned Care Using Natural Language Processing of Electronic Health Records: Development and Validation of the Model}},
  author       = {Razjouyan, Javad and Freytag, Jennifer and Dindo, Lilian and Kiefer, Lea and Odom, Edward and Halaszynski, Jaime and Silva, Jennifer W and Naik, Aanand D},
  year         = 2021,
  journal      = {JMIR Medical Informatics},
  publisher    = {JMIR Publications Inc., Toronto, Canada},
  volume       = 9,
  number       = 2,
  pages        = {e18756}
}
@article{Ananthakrishnan2013,
  title        = {{Improving case definition of Crohn's disease and ulcerative colitis in electronic medical records using natural language processing: a novel informatics approach}},
  author       = {Ananthakrishnan, Ashwin N and Cai, Tianxi and Savova, Guergana and Cheng, Su-Chun and Chen, Pei and Perez, Raul Guzman and Gainer, Vivian S and Murphy, Shawn N and Szolovits, Peter and Xia, Zongqi},
  year         = 2013,
  journal      = {Inflammatory bowel diseases},
  publisher    = {Oxford University Press Oxford, UK},
  volume       = 19,
  number       = 7,
  pages        = {1411--1420},
  issn         = {1078-0998}
}
@article{Wang2009,
  title        = {{Active computerized pharmacovigilance using natural language processing, statistics, and electronic health records: a feasibility study}},
  author       = {Wang, Xiaoyan and Hripcsak, George and Markatou, Marianthi and Friedman, Carol},
  year         = 2009,
  journal      = {Journal of the American Medical Informatics Association},
  publisher    = {BMJ Group BMA House, Tavistock Square, London, WC1H 9JR},
  volume       = 16,
  number       = 3,
  pages        = {328--337},
  issn         = {1527-974X}
}
@article{Giebel2020,
  title        = {{Enabling middle‐aged and older adults accessing community services to reduce social isolation: Community Connectors}},
  author       = {Giebel, Clarissa and Hassan, Shaima and Harvey, Gina and Devitt, Conal and Harper, Lesley and Simmill‐Binning, Cheryl},
  year         = 2020,
  journal      = {Health & Social Care in the Community},
  publisher    = {Wiley misc Library},
  issn         = {0966-0410}
}
@article{Grenade2008,
  title        = {{Social isolation and loneliness among older people: issues and future challenges in community and residential settings}},
  author       = {Grenade, Linda and Boldy, Duncan},
  year         = 2008,
  journal      = {Australian Health Review},
  publisher    = {CSIRO},
  volume       = 32,
  number       = 3,
  pages        = {468--478},
  issn         = {1449-8944}
}
@article{Rand2015,
  title        = {{Factor structure and construct validity of the adult social care outcomes toolkit for carers (ASCOT-carer)}},
  author       = {Rand, Stacey E and Malley, Juliette N and Netten, Ann P and Forder, Julien E},
  year         = 2015,
  journal      = {Quality of Life Research},
  publisher    = {Springer},
  volume       = 24,
  number       = 11,
  pages        = {2601--2614},
  issn         = {1573-2649}
}
@article{Wenger1996,
  title        = {{Social isolation and loneliness in old age: review and model refinement}},
  author       = {Wenger, G Clare and Davies, Richard and Shahtahmasebi, Said and Scott, Anne},
  year         = 1996,
  journal      = {Ageing & Society},
  publisher    = {Cambridge University Press},
  volume       = 16,
  number       = 3,
  pages        = {333--358},
  issn         = {1469-1779}
}
@article{Malley2012,
  title        = {{An assessment of the construct validity of the ASCOT measure of social care-related quality of life with older people}},
  author       = {Malley, Juliette N and Towers, Ann-Marie and Netten, Ann P and Brazier, John E and Forder, Julien E and Flynn, Terry},
  year         = 2012,
  journal      = {Health and Quality of life Outcomes},
  publisher    = {BioMed Central},
  volume       = 10,
  number       = 1,
  pages        = {1--14},
  issn         = {1477-7525}
}
@article{Hughes2004,
  title        = {{A short scale for measuring loneliness in large surveys: Results from two population-based studies}},
  author       = {Hughes, Mary Elizabeth and Waite, Linda J and Hawkley, Louise C and Cacioppo, John T},
  year         = 2004,
  journal      = {Research on aging},
  publisher    = {Sage Publications Sage CA: Thousand Oaks, CA},
  volume       = 26,
  number       = 6,
  pages        = {655--672},
  issn         = {0164-0275}
}
@article{James2016,
  title        = {{The case for capitation}},
  author       = {James, Brent C and Poulsen, Gregory P},
  year         = 2016,
  journal      = {Harv Bus Rev},
  volume       = 94,
  number       = {7-8},
  pages        = {102--111}
}
@incollection{Arrow1963,
  title        = {{Uncertainty and the welfare economics of medical care}},
  author       = {Arrow, Kenneth J},
  year         = 1963,
  booktitle    = {{Uncertainty in economics}},
  publisher    = {Elsevier},
  pages        = {345--375}
}
@article{ONS2017,
  title        = {{Healthcare expenditure, UK health accounts: 2017}},
  author       = {ONS},
  year         = 2017
}
@article{Pauly1968,
  title        = {{The economics of moral hazard: comment}},
  author       = {Pauly, Mark V},
  year         = 1968,
  journal      = {The american economic review},
  publisher    = {JSTOR},
  volume       = 58,
  number       = 3,
  pages        = {531--537},
  issn         = {0002-8282}
}
@article{Grossman1972,
  title        = {{On the concept of health capital and the demand for health}},
  author       = {Grossman, Michael},
  year         = 1972,
  journal      = {Journal of Political economy},
  publisher    = {The University of Chicago Press},
  volume       = 80,
  number       = 2,
  pages        = {223--255},
  issn         = {0022-3808}
}
@techreport{WHO2019,
  title        = {{Global spending on health: a world in transition}},
  author       = {WHO},
  year         = 2019,
  publisher    = {World Health Organization}
}
@article{Manning1987,
  title        = {{Health insurance and the demand for medical care: evidence from a randomized experiment}},
  author       = {Manning, Willard G and Newhouse, Joseph P and Duan, Naihua and Keeler, Emmett B and Leibowitz, Arleen},
  year         = 1987,
  journal      = {The American economic review},
  publisher    = {JSTOR},
  pages        = {251--277},
  issn         = {0002-8282}
}
@misc{jurafsky2019speech,
  title        = {{Speech and language processing (3rd (draft) ed.)}},
  author       = {Jurafsky, Dan and Martin, James H},
  year         = 2019,
  publisher    = {Stanford Univ}
}
@article{Rowell2012,
  title        = {{A history of the term “moral hazard”}},
  author       = {Rowell, David and Connelly, Luke B},
  year         = 2012,
  journal      = {Journal of Risk and Insurance},
  publisher    = {Wiley misc Library},
  volume       = 79,
  number       = 4,
  pages        = {1051--1075},
  issn         = {0022-4367}
}
@article{Haynes1895,
  title        = {{Risk as an economic factor}},
  author       = {Haynes, John},
  year         = 1895,
  journal      = {The Quarterly Journal of Economics},
  publisher    = {JSTOR},
  volume       = 9,
  number       = 4,
  pages        = {409--449},
  issn         = {0033-5533}
}
@book{Jones2012,
  title        = {{The Elgar companion to health economics}},
  author       = {Jones, Andrew M},
  year         = 2012,
  publisher    = {Edward Elgar Publishing},
  isbn         = {0857938134}
}
@article{Steptoe2013,
  title        = {{Social isolation, loneliness, and all-cause mortality in older men and women}},
  author       = {Steptoe, Andrew and Shankar, Aparna and Demakakos, Panayotes and Wardle, Jane},
  year         = 2013,
  journal      = {Proceedings of the National Academy of Sciences},
  publisher    = {National Acad Sciences},
  volume       = 110,
  number       = 15,
  pages        = {5797--5801},
  issn         = {0027-8424}
}
@article{Tilvis2012,
  title        = {{Social isolation, social activity and loneliness as survival indicators in old age; a nationwide survey with a 7-year follow-up}},
  author       = {Tilvis, R S and Routasalo, P and Karppinen, Helena and Strandberg, T E and Kautiainen, H and Pitkala, K H},
  year         = 2012,
  journal      = {European Geriatric Medicine},
  publisher    = {Elsevier},
  volume       = 3,
  number       = 1,
  pages        = {18--22},
  issn         = {1878-7649}
}
@article{Delisle1988,
  title        = {{What does solitude mean to the aged?}},
  author       = {Delisle, Marc-Andr{\'{e}}},
  year         = 1988,
  journal      = {Canadian Journal on Aging/La Revue canadienne du vieillissement},
  publisher    = {Cambridge University Press},
  volume       = 7,
  number       = 4,
  pages        = {358--371},
  issn         = {1710-1107}
}
@article{hu2020projections,
  title        = {{Projections of adult social care demand and expenditure 2018 to 2038}},
  author       = {Hu, Bo and Hancock, Ruth and Wittenberg, Raphael},
  year         = 2020,
  journal      = {{CPEC Working Paper 7}},
  publisher    = {London School of Economics (LSE)}
}
@misc{NELCSU2022,
  title        = {{PSCleaner: Process CSV files by identifying and removing personal sensitive text}},
  author       = {NELCSU},
  year         = 2022,
  url          = {https://github.com/NELCSU/PSCleaner}
}
@article{DeJongGierveld2004,
  title        = {{Cross-national comparisons of social isolation and loneliness: introduction and overview}},
  author       = {{de Jong Gierveld}, Jenny and Havens, Betty},
  year         = 2004,
  journal      = {Canadian Journal on Aging/La Revue canadienne du vieillissement},
  publisher    = {Cambridge University Press},
  volume       = 23,
  number       = 2,
  pages        = {109--113},
  issn         = {1710-1107}
}
@article{Hawthorne2006,
  title        = {{Measuring social isolation in older adults: development and initial validation of the friendship scale}},
  author       = {Hawthorne, Graeme},
  year         = 2006,
  journal      = {Social indicators research},
  publisher    = {Springer},
  volume       = 77,
  number       = 3,
  pages        = {521--548},
  issn         = {1573-0921}
}
@article{Holwerda2012,
  title        = {{Increased risk of mortality associated with social isolation in older men: only when feeling lonely? Results from the Amsterdam Study of the Elderly (AMSTEL)}},
  author       = {Holwerda, Tjalling Jan and Beekman, Aartjan T F and Deeg, Dorly J H and Stek, Max L and van Tilburg, Theo G and Visser, Pieter Jelle and Schmand, Ben and Jonker, Cees and Schoevers, Robert A},
  year         = 2012,
  journal      = {Psychological medicine},
  publisher    = {Cambridge University Press},
  volume       = 42,
  number       = 4,
  pages        = {843--853},
  issn         = {1469-8978}
}
@article{Yu2018,
  title        = {{Active learning from imbalanced data: A solution of misc weighted extreme learning machine}},
  author       = {Yu, Hualong and Yang, Xibei and Zheng, Shang and Sun, Changyin},
  year         = 2018,
  journal      = {IEEE transactions on neural networks and learning systems},
  publisher    = {IEEE},
  volume       = 30,
  number       = 4,
  pages        = {1088--1103},
  issn         = {2162-237X}
}
@article{DeJong-Gierveld1987,
  title        = {{Developing and testing a model of loneliness.}},
  author       = {de Jong-Gierveld, Jenny},
  year         = 1987,
  journal      = {Journal of personality and social psychology},
  publisher    = {American Psychological Association},
  volume       = 53,
  number       = 1,
  pages        = 119,
  issn         = {1939-1315}
}
@article{Wang2020,
  title        = {{Minilm: Deep self-attention distillation for task-agnostic compression of pre-trained transformers}},
  author       = {Wang, Wenhui and Wei, Furu and Dong, Li and Bao, Hangbo and Yang, Nan and Zhou, Ming},
  year         = 2020,
  journal      = {Advances in Neural Information Processing Systems},
  volume       = 33,
  pages        = {5776--5788}
}
@misc{oecdstat,
  title        = {{Health expenditure and financing}},
  author       = {{OECD Stat}},
  year         = 2023,
  howpublished = {\url{https://stats.oecd.org/Index.aspx?DataSetCode=SHA}}
}
@article{Alzahrani2021,
  title        = {{How Different Text-preprocessing Techniques Using The BERT Model Affect The Gender Profiling of Authors}},
  author       = {Alzahrani, Esam and Jololian, Leon},
  year         = 2021,
  journal      = {arXiv preprint arXiv:2109.13890}
}
@article{Vaci2020,
  title        = {{Natural language processing for structuring clinical text data on depression using UK-CRIS}},
  author       = {Vaci, Nemanja and Liu, Qiang and Kormilitzin, Andrey and {De Crescenzo}, Franco and Kurtulmus, Ayse and Harvey, Jade and O'Dell, Bessie and Innocent, Simeon and Tomlinson, Anneka and Cipriani, Andrea},
  year         = 2020,
  journal      = {Evidence-Based Mental Health},
  publisher    = {Royal College of Psychiatrists},
  volume       = 23,
  number       = 1,
  pages        = {21--26},
  issn         = {1362-0347}
}
@misc{careacteligibility,
  title        = {{The Care and Support (Eligibility Criteria) Regulations 2015 SI 2023/313}},
  author       = {{UK Parliament}},
  year         = 2015,
  note         = {\newline\url{https://www.legislation.gov.uk/uksi/2015/313/introduction/made?view=plain}}
}
@article{Jensen2012,
  title        = {{Mining electronic health records: towards better research applications and clinical care}},
  author       = {Jensen, Peter B and Jensen, Lars J and Brunak, S{\o}ren},
  year         = 2012,
  journal      = {Nature Reviews Genetics},
  publisher    = {Nature Publishing Group},
  volume       = 13,
  number       = 6,
  pages        = {395--405},
  issn         = {1471-0064}
}
@article{Demner-Fushman2009,
  title        = {{What can natural language processing do for clinical decision support?}},
  author       = {Demner-Fushman, Dina and Chapman, Wendy W and McDonald, Clement J},
  year         = 2009,
  journal      = {Journal of biomedical informatics},
  publisher    = {Elsevier},
  volume       = 42,
  number       = 5,
  pages        = {760--772},
  issn         = {1532-0464}
}
@article{Topol2019,
  title        = {{The Topol Review: Preparing the healthcare workforce to deliver the digital future}},
  author       = {Topol, Eric},
  year         = 2019,
  journal      = {Health Education England}
}
@article{Lewer2018,
  title        = {{Data Resource: the Kent Integrated Dataset (KID)}},
  author       = {Lewer, Dan and Bourne, Tom and George, Abraham and Abi-Aad, Gerrard and Taylor, Clint and George, Julie},
  year         = 2018,
  journal      = {International Journal of Population Data Science},
  publisher    = {Swansea University},
  volume       = 3,
  number       = 1
}
@article{Sanchez2018,
  title        = {{International comparison of active citizenship by using Twitter data, the case of England and the Netherlands}},
  author       = {S{\'{a}}nchez, Cristina Rosales},
  year         = 2018,
  journal      = {First Monday},
  issn         = {1396-0466}
}
@article{Symons2016,
  title        = {{Datavores of local government}},
  author       = {Symons, Tom},
  year         = 2016,
  journal      = {Lonon: Nesta}
}
@article{Mourby2019,
  title        = {{Health Data Linkage for Public Interest Research in the UK: Key Obstacles and Solutions}},
  author       = {Mourby, Miranda Jane and Doidge, James and Jones, Kerina H and Gilbert, Ruth and Aidinlis, Stergios and Smith, Hannah and Bell, Jessica and Dutey-Magni, Peter and Kaye, Jane},
  year         = 2019,
  journal      = {International Journal of Population Data Science},
  publisher    = {Swansea University},
  volume       = 4,
  number       = 1,
  issn         = {2399-4908}
}
@article{Zhang2017,
  title        = {{Big data science: opportunities and challenges to address minority health and health disparities in the 21st century}},
  author       = {Zhang, Xinzhi and P{\'{e}}rez-Stable, Eliseo J and Bourne, Philip E and Peprah, Emmanuel and Duru, O Kenrik and Breen, Nancy and Berrigan, David and Wood, Fred and Jackson, James S and Wong, David W S},
  year         = 2017,
  journal      = {Ethnicity & disease},
  publisher    = {Ethnicity & Disease Inc.},
  volume       = 27,
  number       = 2,
  pages        = 95
}
@article{Bright2019,
  title        = {{Data Science for Local Government}},
  author       = {Bright, Jonathan and Ganesh, Bharath and Seidelin, Cathrine and Vogl, Thomas M},
  year         = 2019,
  journal      = {Available at SSRN 3370217}
}
@article{Kim2017,
  title        = {{Smart devices for older adults managing chronic disease: a scoping review}},
  author       = {Kim, Ben Y B and Lee, Joon},
  year         = 2017,
  journal      = {JMIR mHealth and uHealth},
  publisher    = {JMIR Publications Inc., Toronto, Canada},
  volume       = 5,
  number       = 5,
  pages        = {e69}
}
@book{Francesca2011,
  title        = {{OECD health policy studies help wanted? Providing and paying for long-term care: providing and paying for long-term care}},
  author       = {Francesca, Colombo and Ana, Llena-Nozal and J{\'{e}}r{\^{o}}me, Mercier and Frits, Tjadens},
  year         = 2011,
  publisher    = {OECD publishing},
  volume       = 2011,
  isbn         = 9264097759
}
@techreport{DAmico2018,
  title        = {{Developing a framework for evaluating prevention in social care: Report for a county council (unpublished)}},
  author       = {D'Amico, Francesco and Fernandez, Jose-Luis},
  year         = 2018
}
@article{Chowdhury2003,
  title        = {{Natural language processing}},
  author       = {Chowdhury, Gobinda G},
  year         = 2003,
  journal      = {Annual review of information science and technology},
  publisher    = {Wiley misc Library},
  volume       = 37,
  number       = 1,
  pages        = {51--89},
  issn         = {0066-4200}
}
@article{Yang2018,
  title        = {{Clinical assistant diagnosis for electronic medical record based on convolutional neural network}},
  author       = {Yang, Zhongliang and Huang, Yongfeng and Jiang, Yiran and Sun, Yuxi and Zhang, Yu-Jin and Luo, Pengcheng},
  year         = 2018,
  journal      = {Scientific reports},
  publisher    = {Nature Publishing Group},
  volume       = 8,
  number       = 1,
  pages        = {1--9},
  issn         = {2045-2322}
}
@inproceedings{Kolyvakis2018,
  title        = {{Deepalignment: Unsupervised ontology matching with refined word vectors}},
  author       = {Kolyvakis, Prodromos and Kalousis, Alexandros and Kiritsis, Dimitris},
  year         = 2018,
  booktitle    = {{Proceedings of the 2018 Conference of the North American Chapter of the Association for Computational Linguistics: Human Language Technologies, Volume 1 (Long Papers)}},
  pages        = {787--798}
}
@book{nltk,
  title        = {{Natural language processing with Python: analyzing text with the natural language toolkit}},
  author       = {Bird, Steven and Klein, Ewan and Loper, Edward},
  year         = 2009,
  publisher    = {" O'Reilly Media, Inc."}
}
@article{Vabalas2019,
  title        = {{Machine learning algorithm validation with a limited sample size}},
  author       = {Vabalas, Andrius and Gowen, Emma and Poliakoff, Ellen and Casson, Alexander J},
  year         = 2019,
  journal      = {PloS one},
  publisher    = {Public Library of Science San Francisco, CA USA},
  volume       = 14,
  number       = 11,
  pages        = {e0224365},
  issn         = {1932-6203}
}
@inproceedings{Raykar2015,
  title        = {{Data Split Strategiesfor Evolving Predictive Models}},
  author       = {Raykar, Vikas C and Saha, Amrita},
  year         = 2015,
  booktitle    = {{Joint European Conference on Machine Learning and Knowledge Discovery in Databases}},
  publisher    = {Springer},
  pages        = {3--19}
}
@misc{Huggingface2022,
  title        = {{all-MiniLM-L12-v2}},
  author       = {Huggingface},
  year         = 2022,
  url          = {https://huggingface.co/sentence-transformers/all-MiniLM-L12-v2}
}
@misc{Huggingfacedistilroberta,
  title        = {{distilroberta-base}},
  author       = {Huggingface},
  year         = 2022,
  url          = {https://huggingface.co/distilroberta-base}
}
@misc{Huggingfaceroberta,
  title        = {{roberta-base}},
  author       = {Huggingface},
  year         = 2022,
  url          = {https://huggingface.co/roberta-base}
}
@misc{spacy,
  title        = {{spaCy 3: Natural language understanding with Bloom embeddings, convolutional neural networks and incremental parsing}},
  author       = {Honnibal, M. and Montani, I.},
  year         = 2021,
  url          = {https://spacy.io/}
}
@misc{spacy_en,
  title        = {{English pipeline optimized for CPU. Components: tok2vec, tagger, parser, senter, ner, attribute ruler, lemmatizer.}},
  author       = {Honnibal, M. and Montani, I.},
  year         = 2021,
  url          = {https://github.com/explosion/spacy-models/releases/tag/en_core_web_lg-3.0.0}
}
@article{dehghani2018universal,
  title        = {{Universal transformers}},
  author       = {Dehghani, Mostafa and Gouws, Stephan and Vinyals, Oriol and Uszkoreit, Jakob and Kaiser, {\L}ukasz},
  year         = 2018,
  journal      = {arXiv preprint arXiv:1807.03819}
}
@article{weischedel2013ontonotes,
  title        = {{Ontonotes release 5.0 ldc2013t19}},
  author       = {Weischedel, Ralph and Palmer, Martha and Marcus, Mitchell and Hovy, Eduard and Pradhan, Sameer and Ramshaw, Lance and Xue, Nianwen and Taylor, Ann and Kaufman, Jeff and Franchini, Michelle and others},
  year         = 2013,
  journal      = {Linguistic Data Consortium, Philadelphia, PA},
  volume       = 23
}
@misc{tensorflow2015-whitepaper,
  title        = {{TensorFlow}: Large-Scale Machine Learning on Heterogeneous Systems},
  author       = {Mart\'{i}n~Abadi and Ashish~Agarwal and Paul~Barham and Eugene~Brevdo and Zhifeng~Chen and Craig~Citro and Greg~S.~Corrado and Andy~Davis and Jeffrey~Dean and Matthieu~Devin and Sanjay~Ghemawat and Ian~Goodfellow and Andrew~Harp and Geoffrey~Irving and Michael~Isard and Yangqing Jia and Rafal~Jozefowicz and Lukasz~Kaiser and Manjunath~Kudlur and Josh~Levenberg and Dandelion~Man\'{e} and Rajat~Monga and Sherry~Moore and Derek~Murray and Chris~Olah and Mike~Schuster and Jonathon~Shlens and Benoit~Steiner and Ilya~Sutskever and Kunal~Talwar and Paul~Tucker and Vincent~Vanhoucke and Vijay~Vasudevan and Fernanda~Vi\'{e}gas and Oriol~Vinyals and Pete~Warden and Martin~Wattenberg and Martin~Wicke and Yuan~Yu and Xiaoqiang~Zheng},
  year         = 2015,
  url          = {https://www.tensorflow.org/},
  note         = {Software available from tensorflow.org}
}
@inproceedings{Pennington2014,
  title        = {{Glove: Global vectors for word representation}},
  author       = {Pennington, Jeffrey and Socher, Richard and Manning, Christopher D},
  year         = 2014,
  booktitle    = {{Proceedings of the 2014 conference on empirical methods in natural language processing (EMNLP)}},
  pages        = {1532--1543}
}
@article{Bu2020,
  title        = {{Who is lonely in lockdown? Cross-cohort analyses of predictors of loneliness before and during the COVID-19 pandemic}},
  author       = {Bu, Feifei and Steptoe, Andrew and Fancourt, Daisy},
  year         = 2020,
  journal      = {Public Health},
  publisher    = {Elsevier},
  volume       = 186,
  pages        = {31--34},
  issn         = {0033-3506}
}
@misc{Berg-Weger2020,
  title        = {{Loneliness and social isolation in older adults during the COVID-19 pandemic: Implications for gerontological social work}},
  author       = {Berg-Weger, Marla and Morley, John E},
  year         = 2020,
  booktitle    = {{The journal of nutrition, health & aging}},
  publisher    = {Springer},
  volume       = 24,
  number       = 5,
  pages        = {456--458},
  isbn         = {1760-4788}
}
@misc{WHO1979,
  title        = {{Psychogeriatric care in the community}},
  author       = {WHO},
  year         = 1979,
  booktitle    = {{Psychogeriatric care in the community}},
  pages        = 119
}
@article{Coyle2012,
  title        = {{Social isolation, loneliness and health among older adults}},
  author       = {Coyle, Caitlin E and Dugan, Elizabeth},
  year         = 2012,
  journal      = {Journal of aging and health},
  publisher    = {Sage Publications Sage CA: Los Angeles, CA},
  volume       = 24,
  number       = 8,
  pages        = {1346--1363},
  issn         = {0898-2643}
}
@article{elsa_technical_report,
  title        = {{The dynamics of ageing: The 2016/2017 English Longitudinal Study of Ageing (Wave 8) Technical Report}},
  author       = {Breeden, Josiane and Hussey, David and Deepchand, Kavita and Norton, Melanie},
  year         = 2018,
  journal      = {UK Data Service},
  url          = {https://doc.ukdataservice.ac.uk/doc/5050/mrdoc/pdf/5050_elsa_w8_technical_report_v7.pdf}
}
@article{yin2019exploring,
  title        = {{Exploring the bidirectional associations between loneliness and cognitive functioning over 10 years: the English longitudinal study of ageing}},
  author       = {Yin, Jiamin and Lassale, Camille and Steptoe, Andrew and Cadar, Dorina},
  year         = 2019,
  journal      = {International Journal of Epidemiology},
  publisher    = {Oxford University Press},
  volume       = 48,
  number       = 6,
  pages        = {1937--1948}
}
@article{minicuci2016data,
  title        = {{Data Resource Profile: Cross-national and cross-study sociodemographic and health-related harmonized domains from SAGE plus ELSA, HRS and SHARE (SAGE+, Wave 1)}},
  author       = {Minicuci, Nadia and Naidoo, Nirmala and Chatterji, Somnath and Kowal, Paul},
  year         = 2016,
  journal      = {International Journal of Epidemiology},
  publisher    = {Oxford University Press},
  volume       = 45,
  number       = 5,
  pages        = {1403--1403j}
}
@article{ayalon2016cross,
  title        = {{A cross-lagged model of the reciprocal associations of loneliness and memory functioning.}},
  author       = {Ayalon, Liat and Shiovitz-Ezra, Sharon and Roziner, Ilan},
  year         = 2016,
  journal      = {Psychology and Aging},
  publisher    = {American Psychological Association},
  volume       = 31,
  number       = 3,
  pages        = 255
}
@article{prohaska2020consensus,
  title        = {{Consensus statement: loneliness in older adults, the 21st century social determinant of health?}},
  author       = {Prohaska, Thomas and Burholt, Vanessa and Burns, Annette and Golden, Jeannette and Hawkley, Louise and Lawlor, Brian and Leavey, Gerard and Lubben, Jim and O'Sullivan, Roger and Perissinotto, Carla and others},
  year         = 2020,
  journal      = {BMJ open},
  publisher    = {British Medical Journal Publishing Group},
  volume       = 10,
  number       = 8,
  pages        = {e034967}
}
@misc{WHO2021,
  title        = {{Social isolation and loneliness among older people: advocacy brief}},
  author       = {WHO},
  year         = 2021,
  publisher    = {World Health Organization},
  issn         = 9240030743
}
@article{Wittenberg2018,
  title        = {{Projections of demand and expenditure on adult social care 2015 to 2040}},
  author       = {Wittenberg, Raphael and Hu, Bo and Hancock, Ruth},
  year         = 2018,
  publisher    = {Londons School of Economics (LSE)}
}
@article{King2015,
  title        = {{Data on adult social care}},
  author       = {King, Derek and Wittenberg, Raphael},
  year         = 2015,
  journal      = {{NIHR School for Social Care Research Scoping Review}},
  publisher    = {NIHR School for Social Care Research}
}
@techreport{NatCenSocialResearch2020,
  title        = {{Health Survey for England}},
  author       = {{NatCen Social Research}},
  year         = 2020,
  url          = {https://digital.nhs.uk/data-and-information/publications/statistical/health-survey-for-england/2019}
}
@techreport{nice_isolation,
  title        = {{Mental wellbeing and independence for older people: Quality standard [QS137]}},
  author       = {{\acroauthor{National Institute for Health and Care Excellence}{NICE}}},
  year         = 2016,
  url          = {https://www.nice.org.uk/guidance/qs137/chapter/Quality-statement-3-Social-participation}
}
@misc{NHSDigital2020,
  title        = {{Adult social care activity and finance report, England 2019–20}},
  author       = {{NHS Digital}},
  year         = 2020,
  publisher    = {NHS Digital Leeds, UK}
}
@article{Amin-Smith2018,
  title        = {{Adult social care funding: a local or national responsibility}},
  author       = {Amin-Smith, N and Phillips, D and Simpson, P},
  year         = 2018,
  journal      = {Institute for Fiscal Studies}
}
@article{Marmot2016,
  title        = {{English longitudinal study of ageing: Waves 0-7, 1998-2015 [data collection]}},
  author       = {Marmot, M and Oldfield, Z and Clemens, S and Blake, Marcus and Phelps, A and Nazroo, J and Steptoe, A and Rogers, N and Banks, J and Oskala, A},
  year         = 2016,
  journal      = {UK Data Service. 25th ed. Colchester, UK: University of Essex}
}
@misc{Kaplan2006,
  title        = {{Social Determinants of Health, M Marmot and R Wilkinson (eds). Oxford: Oxford University Press, 2006, pp. 376, $57.50. ISBN: 9780198565895.}},
  author       = {Kaplan, George A},
  year         = 2006,
  publisher    = {Oxford University Press},
  isbn         = {1464-3685}
}
@article{Miotto2016,
  title        = {{Deep patient: an unsupervised representation to predict the future of patients from the electronic health records}},
  author       = {Miotto, Riccardo and Li, Li and Kidd, Brian A and Dudley, Joel T},
  year         = 2016,
  journal      = {Scientific reports},
  publisher    = {Nature Publishing Group},
  volume       = 6,
  number       = 1,
  pages        = {1--10},
  issn         = {2045-2322}
}
@article{miotto2018deep,
  title        = {{Deep learning for healthcare: review, opportunities and challenges}},
  author       = {Miotto, Riccardo and Wang, Fei and Wang, Shuang and Jiang, Xiaoqian and Dudley, Joel T},
  year         = 2018,
  journal      = {Briefings in bioinformatics},
  publisher    = {Oxford University Press},
  volume       = 19,
  number       = 6,
  pages        = {1236--1246}
}
@article{van2001lonely,
  title        = {{Lonely but not alone: Emotional isolation and social isolation as two distinct dimensions of loneliness in older people}},
  author       = {Van Baarsen, Berna and Snijders, Tom AB and Smit, Johannes H and Van Duijn, Marijtje AJ},
  year         = 2001,
  journal      = {Educational and Psychological measurement},
  publisher    = {Sage Publications Sage CA: Thousand Oaks, CA},
  volume       = 61,
  number       = 1,
  pages        = {119--135}
}
@misc{office2023our,
  title        = {{Our epidemic of loneliness and isolation: The US Surgeon General's Advisory on the healing effects of social connection and community}},
  author       = {Office of the Surgeon General and others},
  year         = 2023,
  publisher    = {US Department of Health and Human Services}
}
@article{Orellana2020a,
  title        = {{Day centres for older people-attender characteristics, access routes and outcomes of regular attendance: findings of exploratory mixed methods case study research}},
  author       = {Orellana, Katharine and Manthorpe, Jill and Tinker, Anthea},
  year         = 2020,
  journal      = {BMC geriatrics},
  publisher    = {Springer},
  volume       = 20,
  number       = 1,
  pages        = {1--18},
  issn         = {1471-2318}
}
@article{salkeld2000quality,
  title        = {{Quality of life related to fear of falling and hip fracture in older women: a time trade off studyCommentary: older people's perspectives on life after hip fractures}},
  author       = {Salkeld, G and Ameratunga, Shanthi N and Cameron, ID and Cumming, RG and Easter, S and Seymour, J and Kurrle, SE and Quine, S and Brown, Paul M},
  year         = 2000,
  journal      = {Bmj},
  publisher    = {British Medical Journal Publishing Group},
  volume       = 320,
  number       = 7231,
  pages        = {341--346}
}
@article{bradshaw2012living,
  title        = {{Living well in care homes: a systematic review of qualitative studies}},
  author       = {Bradshaw, Siobhan Aine and Playford, E Diane and Riazi, Afsane},
  year         = 2012,
  journal      = {Age and ageing},
  publisher    = {Oxford University Press},
  volume       = 41,
  number       = 4,
  pages        = {429--440}
}
@article{jones2022unit,
  title        = {{Unit Costs of Health and Social Care 2022 Manual}},
  author       = {Jones, Karen C and Weatherly, Helen and Birch, Sarah and Castelli, Adriana and Chalkley, Martin and Dargan, Alan and Forder, Julien E and Gao, Jinbao and Hinde, Seb and Markham, Sarah and others},
  year         = 2022,
  publisher    = {Personal Social Services Research Unit}
}
@article{smith2022association,
  title        = {{The Association of Loneliness With Health and Social Care Utilization in Older Adults in the General Population: A Systematic Review}},
  author       = {Smith, Kimberley J and Victor, Christina},
  year         = 2022,
  journal      = {The Gerontologist},
  publisher    = {Oxford University Press US},
  volume       = 62,
  number       = 10,
  pages        = {e578--e596}
}
@article{mozumder2017flexible,
  title        = {{A flexible parametric competing-risks model using a direct likelihood approach for the cause-specific cumulative incidence function}},
  author       = {Mozumder, Sarwar Islam and Rutherford, Mark J and Lambert, Paul C},
  year         = 2017,
  journal      = {The Stata Journal},
  publisher    = {SAGE Publications Sage CA: Los Angeles, CA},
  volume       = 17,
  number       = 2,
  pages        = {462--489}
}
@article{fine1999proportional,
  title        = {{A proportional hazards model for the subdistribution of a competing risk}},
  author       = {Fine, Jason P and Gray, Robert J},
  year         = 1999,
  journal      = {Journal of the American statistical association},
  publisher    = {Taylor \& Francis},
  volume       = 94,
  number       = 446,
  pages        = {496--509}
}
@article{jones2011models,
  title        = {{Models for health care}},
  author       = {Jones, Andrew M},
  year         = 2011
}
@manual{broom,
  title        = {{broom: Convert Statistical Objects into Tidy Tibbles}},
  author       = {David Robinson and Alex Hayes and Simon Couch},
  year         = 2023,
  url          = {https://CRAN.R-project.org/package=broom},
  note         = {R package version 1.0.3}
}
@article{fox1992generalized,
  title        = {{Generalized collinearity diagnostics}},
  author       = {Fox, John and Monette, Georges},
  year         = 1992,
  journal      = {Journal of the American Statistical Association},
  publisher    = {Taylor \& Francis},
  volume       = 87,
  number       = 417,
  pages        = {178--183}
}
@book{car,
  title        = {An {R} Companion to Applied Regression},
  author       = {John Fox and Sanford Weisberg},
  year         = 2019,
  publisher    = {Sage},
  address      = {Thousand Oaks {CA}},
  url          = {https://socialsciences.mcmaster.ca/jfox/Books/Companion/},
  edition      = {Third}
}
@article{gaugler2007predicting,
  title        = {{Predicting nursing home admission in the US: a meta-analysis}},
  author       = {Gaugler, Joseph E and Duval, Sue and Anderson, Keith A and Kane, Robert L},
  year         = 2007,
  journal      = {BMC geriatrics},
  publisher    = {BioMed Central},
  volume       = 7,
  number       = 1,
  pages        = {1--14}
}
@article{grundy2007socio,
  title        = {{Socio-demographic variations in moves to institutional care 1991--2001: a record linkage study from England and Wales}},
  author       = {Grundy, Emily and Jitlal, Mark},
  year         = 2007,
  journal      = {Age and ageing},
  publisher    = {Oxford University Press},
  volume       = 36,
  number       = 4,
  pages        = {424--430}
}
@book{survival-book,
  title        = {Modeling Survival Data: Extending the {C}ox Model},
  author       = {Therneau, Terry and Grambsch, Partricia},
  year         = 2000,
  publisher    = {Springer},
  address      = {New York},
  isbn         = {0-387-98784-3}
}
@article{kersting2001impact,
  title        = {{Impact of social support, diversity, and poverty on nursing home utilization in a nationally representative sample of older Americans}},
  author       = {Kersting, Robert C},
  year         = 2001,
  journal      = {Social Work in Health Care},
  publisher    = {Taylor \& Francis},
  volume       = 33,
  number       = 2,
  pages        = {67--87}
}
@article{cai2009factors,
  title        = {{Factors associated with long-stay nursing home admissions among the US elderly population: comparison of logistic regression and the Cox proportional hazards model with policy implications for social work}},
  author       = {Cai, Qian and Salmon, J Warren and Rodgers, Mark E},
  year         = 2009,
  journal      = {Social work in health care},
  publisher    = {Taylor \& Francis},
  volume       = 48,
  number       = 2,
  pages        = {154--168}
}
@article{meira2009multi,
  title        = {{Multi-state models for the analysis of time-to-event data}},
  author       = {Meira-Machado, Lu{\'\i}s and de U{\~n}a-{\'A}lvarez, Jacobo and Cadarso-Su{\'a}rez, Carmen and Andersen, Per K},
  year         = 2009,
  journal      = {Statistical methods in medical research},
  publisher    = {SAGE Publications Sage UK: London, England},
  volume       = 18,
  number       = 2,
  pages        = {195--222}
}
@article{austin2016introduction,
  title        = {{Introduction to the analysis of survival data in the presence of competing risks}},
  author       = {Austin, Peter C and Lee, Douglas S and Fine, Jason P},
  year         = 2016,
  journal      = {Circulation},
  publisher    = {Am Heart Assoc},
  volume       = 133,
  number       = 6,
  pages        = {601--609}
}
@article{andersen2012interpretability,
  title        = {{Interpretability and importance of functionals in competing risks and multistate models}},
  author       = {Andersen, Per Kragh and Keiding, Niels},
  year         = 2012,
  journal      = {Statistics in medicine},
  publisher    = {Wiley Online Library},
  volume       = 31,
  number       = {11-12},
  pages        = {1074--1088}
}
@article{o2018interventions,
  title        = {{Interventions to address social connectedness and loneliness for older adults: a scoping review}},
  author       = {O’Rourke, Hannah M and Collins, Laura and Sidani, Souraya},
  year         = 2018,
  journal      = {BMC geriatrics},
  publisher    = {BioMed Central},
  volume       = 18,
  number       = 1,
  pages        = {1--13}
}
@article{gardiner2018interventions,
  title        = {{Interventions to reduce social isolation and loneliness among older people: an integrative review}},
  author       = {Gardiner, Clare and Geldenhuys, Gideon and Gott, Merryn},
  year         = 2018,
  journal      = {Health \& social care in the community},
  publisher    = {Wiley Online Library},
  volume       = 26,
  number       = 2,
  pages        = {147--157}
}
@misc{pop2022,
  title        = {{Estimates of the population for the UK, England, Wales, Scotland and Northern Ireland}},
  author       = {{\acroauthor{Office for National Statistics}{ONS}}},
  year         = 2022,
  url          = {https://www.ons.gov.uk/peoplepopulationandcommunity/populationandmigration/populationestimates/datasets/populationestimatesforukenglandandwalesscotlandandnorthernireland},
  urldate      = {2023-11-29}
}
@misc{carehomepop2023,
  title        = {{Older people living in care homes in 2021 and changes since 2011}},
  author       = {{\acroauthor{Office for National Statistics}{ONS}}},
  year         = 2023,
  url          = {https://www.ons.gov.uk/peoplepopulationandcommunity/birthsdeathsandmarriages/ageing/articles/olderpeoplelivingincarehomesin2021andchangessince2011/2023-10-09},
  urldate      = {2024-02-09}
}
@article{courtin2017social,
  title        = {{Social isolation, loneliness and health in old age: a scoping review}},
  author       = {Courtin, Emilie and Knapp, Martin},
  year         = 2017,
  journal      = {Health \& social care in the community},
  publisher    = {Wiley Online Library},
  volume       = 25,
  number       = 3,
  pages        = {799--812}
}
@article{hodgson2020loneliness,
  title        = {{Loneliness, social isolation, cardiovascular disease and mortality: a synthesis of the literature and conceptual framework}},
  author       = {Hodgson, Sam and Watts, Isabella and Fraser, Simon and Roderick, Paul and Dambha-Miller, Hajira},
  year         = 2020,
  journal      = {Journal of the Royal Society of Medicine},
  publisher    = {SAGE Publications Sage UK: London, England},
  volume       = 113,
  number       = 5,
  pages        = {185--192}
}
@article{cacioppo2003social,
  title        = {{Social isolation and health, with an emphasis on underlying mechanisms}},
  author       = {Cacioppo, John T and Hawkley, Louise C},
  year         = 2003,
  journal      = {Perspectives in biology and medicine},
  publisher    = {Johns Hopkins University Press},
  volume       = 46,
  number       = 3,
  pages        = {S39--S52}
}
@incollection{forland2024conceptualizing,
  title        = {{Conceptualizing Needs When Allocating Public Long-Term Care Services in the Welfare State}},
  author       = {F{\o}rland, Oddvar},
  year         = 2024,
  booktitle    = {{The Political Economy of Care: Welfare state capitalism, universalism, and social reproduction}},
  pages        = {231--251}
}
@article{hu2019projecting,
  title        = {{Projecting future demand for informal care among older people in China: the road towards a sustainable long-term care system}},
  author       = {Hu, Bo},
  year         = 2019,
  journal      = {Health Economics, Policy and Law},
  publisher    = {Cambridge University Press},
  volume       = 14,
  number       = 1,
  pages        = {61--81}
}
@article{akemura2018japan,
  title        = {{Japan’s long-term care cost projections: comparison with the European Commission ageing report}},
  author       = {Akemura, Seika and Kojima, Daizo},
  year         = 2018,
  journal      = {Public Policy Review, Policy Research Institute, Ministry of Finance Japan},
  volume       = 14,
  number       = 4,
  pages        = {541--562}
}
@article{burau2013trajectories,
  title        = {{Trajectories of change in Danish long term care policies—reproduction by adaptation through top-down and bottom-up reforms}},
  author       = {Burau, Viola and Dahl, Hanne Marlene},
  year         = 2013,
  journal      = {Reforms in long-term care policies in Europe: Investigating institutional change and social impacts},
  publisher    = {Springer},
  pages        = {79--95}
}
@article{gaugler2001effectiveness,
  title        = {{The effectiveness of adult day services for disabled older people}},
  author       = {Gaugler, Joseph E and Zarit, Steven H},
  year         = 2001,
  journal      = {Journal of Aging \& Social Policy},
  publisher    = {Taylor \& Francis},
  volume       = 12,
  number       = 2,
  pages        = {23--47}
}
@article{bharucha2004predictors,
  title        = {{Predictors of nursing facility admission: A 12-year epidemiological study in the United States}},
  author       = {Bharucha, Ashok J and Pandav, Rajesh and Shen, Changyu and Dodge, Hiroko H and Ganguli, Mary},
  year         = 2004,
  journal      = {Journal of the American Geriatrics Society},
  publisher    = {Wiley Online Library},
  volume       = 52,
  number       = 3,
  pages        = {434--439}
}
@article{wallace2004hrs,
  title        = {{HRS/AHEAD Documentation Report}},
  author       = {Wallace, Robert B and Herzog, A Regula and Ofstedal, Mary Beth and Fonda, Stephanie J and Steffick, Diane and Langa, Kenneth and Fisher, Gwenith G and Fultz, Nancy and Weir, David and Faul, Jessica},
  year         = 2004
}
@unpublished{rickman2024,
  title        = {{Using machine learning to understand loneliness in older social care users from free text case notes}},
  author       = {Rickman, Sam and Fernandez, Jose-Luis and Malley, Juliette},
  year         = 2024,
  note         = {Submitted for publication 2024}
}
@article{greenhalgh2017beyond,
  title        = {{Beyond adoption: a new framework for theorizing and evaluating nonadoption, abandonment, and challenges to the scale-up, spread, and sustainability of health and care technologies}},
  author       = {Greenhalgh, Trisha and Wherton, Joseph and Papoutsi, Chrysanthi and Lynch, Jennifer and Hughes, Gemma and Hinder, Susan and Fahy, Nick and Procter, Rob and Shaw, Sara and others},
  year         = 2017,
  journal      = {Journal of medical Internet research},
  publisher    = {JMIR Publications Inc., Toronto, Canada},
  volume       = 19,
  number       = 11,
  pages        = {e8775}
}
@article{sheng2019woman,
  title        = {{The woman worked as a babysitter: On biases in language generation}},
  author       = {Sheng, Emily and Chang, Kai-Wei and Natarajan, Premkumar and Peng, Nanyun},
  year         = 2019,
  journal      = {arXiv preprint arXiv:1909.01326}
}
@article{hartmann2023more,
  title        = {{More than a feeling: Accuracy and application of sentiment analysis}},
  author       = {Hartmann, Jochen and Heitmann, Mark and Siebert, Christian and Schamp, Christina},
  year         = 2023,
  journal      = {International Journal of Research in Marketing},
  publisher    = {Elsevier},
  volume       = 40,
  number       = 1,
  pages        = {75--87}
}
@article{goodman2024ai,
  title        = {{AI-Generated Clinical Summaries Require More Than Accuracy}},
  author       = {Goodman, Katherine E and Paul, H Yi and Morgan, Daniel J},
  year         = 2024,
  journal      = {JAMA}
}
@article{stringdist,
  title        = {{The stringdist package for approximate string matching}},
  author       = {M.P.J. {van der Loo}},
  year         = 2014,
  journal      = {The {R} {J}ournal},
  volume       = 6,
  pages        = {111--122},
  url          = {https://CRAN.R-project.org/package=stringdist},
  issue        = 1
}
@article{liu2019roberta,
  title        = {{Roberta: A robustly optimized bert pretraining approach}},
  author       = {Liu, Yinhan and Ott, Myle and Goyal, Naman and Du, Jingfei and Joshi, Mandar and Chen, Danqi and Levy, Omer and Lewis, Mike and Zettlemoyer, Luke and Stoyanov, Veselin},
  year         = 2019,
  journal      = {arXiv preprint arXiv:1907.11692}
}
@article{roberts2019exploring,
  title        = {{Exploring the limits of transfer learning with a unified text-to-text transformer}},
  author       = {Roberts, Adam and Raffel, Colin and Lee, Katherine and Matena, Michael and Shazeer, Noam and Liu, Peter J and Narang, Sharan and Li, Wei and Zhou, Yanqi},
  year         = 2019,
  journal      = {Google, Tech. Rep.}
}
@misc{t5_github,
  title        = {{T5: Text-To-Text Transfer Transformer}},
  author       = {Google Research},
  year         = 2024,
  note         = {Accessed: 2024-06-13},
  howpublished = {\url{https://github.com/google-research/text-to-text-transfer-transformer}}
}
@article{lewis2019bart,
  title        = {{Bart: Denoising sequence-to-sequence pre-training for natural language generation, translation, and comprehension}},
  author       = {Lewis, Mike and Liu, Yinhan and Goyal, Naman and Ghazvininejad, Marjan and Mohamed, Abdelrahman and Levy, Omer and Stoyanov, Ves and Zettlemoyer, Luke},
  year         = 2019,
  journal      = {arXiv preprint arXiv:1910.13461}
}
@inproceedings{kurita2019quantifying,
  title        = {{Quantifying social biases in contextual word representations}},
  author       = {Kurita, Keita and Vyas, Nidhi and Pareek, Ayush and Black, Alan W and Tsvetkov, Yulia},
  year         = 2019,
  booktitle    = {{1st ACL Workshop on Gender Bias for Natural Language Processing}}
}
@article{touvron2023llama,
  title        = {{Llama: Open and efficient foundation language models}},
  author       = {Touvron, Hugo and Lavril, Thibaut and Izacard, Gautier and Martinet, Xavier and Lachaux, Marie-Anne and Lacroix, Timoth{\'e}e and Rozi{\`e}re, Baptiste and Goyal, Naman and Hambro, Eric and Azhar, Faisal and others},
  year         = 2023,
  journal      = {arXiv preprint arXiv:2302.13971}
}
@misc{computingofrmentalhealthgithub,
  title        = {{Computing for Mental Health Project}},
  author       = {Smith College Human Computation and Visualization Lab},
  year         = 2024,
  note         = {Accessed: 2024-07-12},
  howpublished = {\url{https://github.com/SmithCollegeHCV/MentalHealth}}
}
@inproceedings{wilson2005recognizing,
  title        = {{Recognizing contextual polarity in phrase-level sentiment analysis}},
  author       = {Wilson, Theresa and Wiebe, Janyce and Hoffmann, Paul},
  year         = 2005,
  booktitle    = {{Proceedings of human language technology conference and conference on empirical methods in natural language processing}},
  pages        = {347--354}
}
@manual{emmeans,
  title        = {{emmeans: Estimated Marginal Means, aka Least-Squares Means}},
  author       = {Russell V. Lenth},
  year         = 2024,
  url          = {https://rvlenth.github.io/emmeans/},
  note         = {R package version 1.10.2, https://rvlenth.github.io/emmeans/}
}
@article{robustlmm,
  title        = {{robustlmm}: An {R} Package for Robust Estimation of Linear Mixed-Effects Models},
  author       = {Manuel Koller},
  year         = 2016,
  journal      = {Journal of Statistical Software},
  volume       = 75,
  number       = 6,
  pages        = {1--24},
  doi          = {10.18637/jss.v075.i06}
}
@article{geepack,
  title        = {{geepack: Yet Another Package for Generalized Estimating Equations}},
  author       = {Jun Yan},
  year         = 2002,
  journal      = {R-News},
  volume       = {2/3},
  pages        = {12--14}
}
@article{sharma2021evaluating,
  title        = {{Evaluating gender bias in natural language inference}},
  author       = {Sharma, Shanya and Dey, Manan and Sinha, Koustuv},
  year         = 2021,
  journal      = {arXiv preprint arXiv:2105.05541}
}
@inproceedings{katsarou2022measuring,
  title        = {{Measuring gender bias in contextualized embeddings}},
  author       = {Katsarou, Styliani and Rodr{\'\i}guez-G{\'a}lvez, Borja and Shanahan, Jesse},
  year         = 2022,
  booktitle    = {{Computer Sciences and Mathematics Forum}},
  volume       = 3,
  number       = 1,
  pages        = 3,
  organization = {MDPI}
}
@article{benjamini1995controlling,
  title        = {{Controlling the false discovery rate: a practical and powerful approach to multiple testing}},
  author       = {Benjamini, Yoav and Hochberg, Yosef},
  year         = 1995,
  journal      = {Journal of the Royal statistical society: series B (Methodological)},
  publisher    = {Wiley Online Library},
  volume       = 57,
  number       = 1,
  pages        = {289--300}
}
@manual{brglm2,
  title        = {{brglm2}: Bias Reduction in Generalized Linear Models},
  author       = {Ioannis Kosmidis},
  year         = 2023,
  url          = {https://CRAN.R-project.org/package=brglm2},
  note         = {R package version 0.9.2}
}
@misc{hfbart,
  title        = {{Bart Large CNN}},
  author       = {{Yuan, Lik Xun}},
  year         = 2024,
  url          = {https://huggingface.co/facebook/bart-large-cnn},
  note         = {[Accessed: 2024-07-25]}
}
@misc{lik_xun_yuan_2023,
  title        = {{distilbert-base-multilingual-cased-sentiments-student (Revision 2e33845)}},
  author       = {{Lik Xun Yuan}},
  year         = 2023,
  publisher    = {Hugging Face},
  doi          = {10.57967/hf/1422},
  url          = {https://huggingface.co/lxyuan/distilbert-base-multilingual-cased-sentiments-student}
}
@misc{hft5,
  title        = {{T5 Base}},
  author       = {{Google}},
  year         = 2024,
  url          = {https://huggingface.co/google-t5/t5-base},
  note         = {[Accessed: 2024-07-25]}
}
@book{python,
  title        = {{Python 3 Reference Manual}},
  author       = {Van Rossum, Guido and Drake, Fred L.},
  year         = 2009,
  publisher    = {CreateSpace},
  address      = {Scotts Valley, CA},
  isbn         = 1441412697
}
@book{nlme,
  title        = {{Mixed-Effects Models in S and S-PLUS}},
  author       = {José C. Pinheiro and Douglas M. Bates},
  year         = 2000,
  publisher    = {Springer},
  address      = {New York},
  doi          = {10.1007/b98882}
}
@article{maas2004influence,
  title        = {{The influence of violations of assumptions on multilevel parameter estimates and their standard errors}},
  author       = {Maas, Cora JM and Hox, Joop J},
  year         = 2004,
  journal      = {Computational statistics \& data analysis},
  publisher    = {Elsevier},
  volume       = 46,
  number       = 3,
  pages        = {427--440}
}
@article{carpenter2000bootstrap,
  title        = {{Bootstrap confidence intervals: when, which, what? A practical guide for medical statisticians}},
  author       = {Carpenter, James and Bithell, John},
  year         = 2000,
  journal      = {Statistics in medicine},
  publisher    = {Wiley Online Library},
  volume       = 19,
  number       = 9,
  pages        = {1141--1164}
}
@article{kahan2016increased,
  title        = {{Increased risk of type I errors in cluster randomised trials with small or medium numbers of clusters: a review, reanalysis, and simulation study}},
  author       = {Kahan, Brennan C and Forbes, Gordon and Ali, Yunus and Jairath, Vipul and Bremner, Stephen and Harhay, Michael O and Hooper, Richard and Wright, Neil and Eldridge, Sandra M and Leyrat, Cl{\'e}mence},
  year         = 2016,
  journal      = {Trials},
  publisher    = {Springer},
  volume       = 17,
  pages        = {1--8}
}
@article{zhang2024benchmarking,
  title        = {{Benchmarking large language models for news summarization}},
  author       = {Zhang, Tianyi and Ladhak, Faisal and Durmus, Esin and Liang, Percy and McKeown, Kathleen and Hashimoto, Tatsunori B},
  year         = 2024,
  journal      = {Transactions of the Association for Computational Linguistics},
  publisher    = {MIT Press One Broadway, 12th Floor, Cambridge, Massachusetts 02142, USA~…},
  volume       = 12,
  pages        = {39--57}
}
@misc{egbrepo,
  title        = {{Evaluating gender bias in LLMs in long-term care}},
  author       = {Sam Rickman},
  year         = 2024,
  note         = {Accessed: 2024-08-11},
  howpublished = {\url{https://github.com/samrickman/evaluate-llm-gender-bias-ltc}}
}
@misc{pythonstr,
  title        = {{Python 3.12.5 documentation: Built-in Types}},
  author       = {{Python Software Foundation}},
  year         = 2024,
  note         = {Accessed: 2024-08-11},
  howpublished = {\url{https://docs.python.org/3/library/stdtypes.html#str.startswith}}
}
@article{devlin2018bert,
  title        = {{Bert: Pre-training of deep bidirectional transformers for language understanding}},
  author       = {Devlin, Jacob},
  year         = 2018,
  journal      = {arXiv preprint arXiv:1810.04805}
}
@Manual{rlsr,
    title = {{Learning statistics with R: A tutorial for psychology students and other beginners. (Version 0.6)}},
    author = {Danielle Navarro},
    organization = {University of New South Wales},
    address = {Sydney, Australia},
    year = {2015},
    note = {R package version 0.5.1},
    url = {https://learningstatisticswithr.com},
}
@article{sapra2021understanding,
  title={{Understanding statistical association and correlation}},
  author={Sapra, Ramesh Lal and Saluja, Satish},
  journal={Current Medicine Research and Practice},
  volume={11},
  number={1},
  pages={31--38},
  year={2021},
  publisher={Medknow}
}
@misc{ADASS2024survey,
  title = {{ADASS Autumn Survey 2024}},
  author = {{Association of Directors of Adult Social Services}},
  year = {2024},
  month = {November},
  day = {8},
  url = {https://www.adass.org.uk/documents/adass-autumn-survey-2024/},
  note = {Accessed: 2024-11-13}
}
@article{bosco2010most,
  title={{A most stubborn bias: no adjustment method fully resolves confounding by indication in observational studies}},
  author={Bosco, Jaclyn LF and Silliman, Rebecca A and Thwin, Soe Soe and Geiger, Ann M and Buist, Diana SM and Prout, Marianne N and Yood, Marianne Ulcickas and Haque, Reina and Wei, Feifei and Lash, Timothy L},
  journal={Journal of clinical epidemiology},
  volume={63},
  number={1},
  pages={64--74},
  year={2010},
  publisher={Elsevier}
}
@book{oecd2018dementia,
  title = {{Care Needed: Improving the Lives of People with Dementia}},
  author = {{OECD}},
  year = {2018},
  series = {OECD Health Policy Studies},
  publisher = {OECD Publishing},
  address = {Paris},
  url = {http://dx.doi.org/10.1787/9789264085107-en},
  doi = {10.1787/9789264085107-en}
}
@misc{alzheimers2024facts,
  title = {{Facts for the media about dementia}},
  author = {{Alzheimer's Society}},
  year = {2024},
  howpublished = {\url{https://web.archive.org/web/20241001171930/https://www.alzheimers.org.uk/about-us/news-and-media/facts-media}},
  note = {Accessed: 2024-11-17}
}
@article{stewart2014current,
  title={{Current prevalence of dementia, depression and behavioural problems in the older adult care home sector: the South East London Care Home Survey}},
  author={Stewart, Robert and Hotopf, Matthew and Dewey, Michael and Ballard, Clive and Bisla, Jatinder and Calem, Maria and Fahmy, Viola and Hockley, Jo and Kinley, Julie and Pearce, Hywel and others},
  journal={Age and ageing},
  volume={43},
  number={4},
  pages={562--567},
  year={2014},
  publisher={British Geriatrics Society}
}
@misc{rickman2024genderbias,
  author       = {Sam Rickman},
  title        = {{Evaluating gender bias in Large Language Models in long-term care}},
  year         = {2024},
  month        = {October},
  day          = {24},
  note         = {PREPRINT (Version 2) available at Research Square},
  url          = {https://doi.org/10.21203/rs.3.rs-5166499/v2},
  doi          = {10.21203/rs.3.rs-5166499/v2}
}
@article{de2015future,
  title={{The future of health and long-term care spending}},
  author={De la Maisonneuve, Christine and Martins, Joaquim Oliveira},
  journal={OECD Journal: Economic Studies},
  volume={2014},
  number={1},
  pages={61--96},
  year={2015},
  publisher={OECD}
}
@article{roberts2024large,
  title={{Large language models for reducing clinicians’ documentation burden}},
  author={Roberts, Kirk},
  journal={Nature Medicine},
  volume={30},
  number={4},
  pages={942--943},
  year={2024},
  publisher={Nature Publishing Group US New York}
}
@article{zigante2022can,
  title={{How can the adult social care sector develop, scale and spread innovations?}},
  author={Zigante, Valentina and Malley, Juliette and Boaz, Annette and Ferlie, Ewan and Wistow, Gerald},
  journal={A review of the literature from an organisational perspective},
  year={2022},
  publisher={Care Policy and Evaluation Centre; The London School of Economics and~…}
}
@article{purcell2025understanding,
  title={{Understanding the role of internal governance units in the process of social innovation: The case of Shared Lives Plus in England}},
  author={Purcell, Carl and Manthorpe, Jill and Malley, Juliette},
  journal={Research Policy},
  volume={54},
  number={1},
  pages={105152},
  year={2025},
  publisher={Elsevier}
}
@article{van2017innovation,
  title={{The innovation journey: you can't control it, but you can learn to maneuver it}},
  author={Van de Ven, Andrew H},
  journal={Innovation},
  volume={19},
  number={1},
  pages={39--42},
  year={2017},
  publisher={Taylor \& Francis}
}
@article{james2021spread,
  title={{Spread, scale-up, and sustainability of video consulting in health care: systematic review and synthesis guided by the NASSS framework}},
  author={James, Hannah M and Papoutsi, Chrysanthi and Wherton, Joseph and Greenhalgh, Trisha and Shaw, Sara E},
  journal={Journal of medical Internet research},
  volume={23},
  number={1},
  pages={e23775},
  year={2021},
  publisher={JMIR Publications Toronto, Canada}
}
@article{navigli2023biases,
  title={{Biases in large language models: origins, inventory, and discussion}},
  author={Navigli, Roberto and Conia, Simone and Ross, Bj{\"o}rn},
  journal={ACM Journal of Data and Information Quality},
  volume={15},
  number={2},
  pages={1--21},
  year={2023},
  publisher={ACM New York, NY}
}
@article{eggers2020re,
  title={{Re-conceptualising the relationship between de-familialisation and familialisation and the implications for gender equality--the case of long-term care policies for older people}},
  author={Eggers, Thurid and Grages, Christopher and Pfau-Effinger, Birgit and Och, Ralf},
  journal={Ageing \& Society},
  volume={40},
  number={4},
  pages={869--895},
  year={2020},
  publisher={Cambridge University Press}
}
@article{mairhuber2009gender,
  title={{Gender segregation in the labour market: root causes, implications and policy responses in the EU}},
  author={Mairhuber, Ingrid and Trapenciere, Ilze and Meulders, Dani{\`e}le and Papouschek, Ulrike and Beleva, Iskra and Braziene, Ruta and Panayiotou, Alexia and Plasman, Robert and K{\v{r}}{\'\i}{\v{z}}kov{\'a}, Alena and Camilleri-Cassar, Frances and others},
  year={2009},
  publisher={European Commission. Directorate-General for Employment, Social Affairs and Equal Opportunities}
}
@book{bettio2013gender,
  title={{Gender and the European labour market}},
  author={Bettio, Francesca and Plantenga, Janneke and Smith, Mark and others},
  year={2013},
  publisher={Routledge London}
}
@article{kaye2010long,
  title={{Long-term care: who gets it, who provides it, who pays, and how much?}},
  author={Kaye, H Stephen and Harrington, Charlene and LaPlante, Mitchell P},
  journal={Health affairs},
  volume={29},
  number={1},
  pages={11--21},
  year={2010}
}
@article{carrera2013long,
  title={{Long-term care systems in comparative perspective: Care needs, informal and formal coverage, and social impacts in European countries}},
  author={Carrera, Francesca and Pavolini, Emmanuele and Ranci, Costanzo and Sabbatini, Alessia},
  journal={Reforms in long-term care policies in Europe: Investigating institutional change and social impacts},
  pages={23--52},
  year={2013},
  publisher={Springer}
}
@inproceedings{armstrong2024silicon,
  title={{The Silicon Ceiling: Auditing GPT’s Race and Gender Biases in Hiring}},
  author={Armstrong, Lena and Liu, Abbey and MacNeil, Stephen and Metaxa, Dana{\"e}},
  booktitle={{Proceedings of the 4th ACM Conference on Equity and Access in Algorithms, Mechanisms, and Optimization}},
  pages={1--18},
  year={2024}
}
@article{savoldi2021gender,
  title={{Gender bias in machine translation}},
  author={Savoldi, Beatrice and Gaido, Marco and Bentivogli, Luisa and Negri, Matteo and Turchi, Marco},
  journal={Transactions of the Association for Computational Linguistics},
  volume={9},
  pages={845--874},
  year={2021},
  publisher={MIT Press One Rogers Street, Cambridge, MA 02142-1209, USA journals-info~…}
}
@article{pfohl2024toolbox,
  title={{A toolbox for surfacing health equity harms and biases in large language models}},
  author={Pfohl, Stephen R and Cole-Lewis, Heather and Sayres, Rory and Neal, Darlene and Asiedu, Mercy and Dieng, Awa and Tomasev, Nenad and Rashid, Qazi Mamunur and Azizi, Shekoofeh and Rostamzadeh, Negar and others},
  journal={Nature Medicine},
  pages={1--11},
  year={2024},
  publisher={Nature Publishing Group US New York}
}
@article{prabhakaran2019perturbation,
  title={{Perturbation sensitivity analysis to detect unintended model biases}},
  author={Prabhakaran, Vinodkumar and Hutchinson, Ben and Mitchell, Margaret},
  journal={arXiv preprint arXiv:1910.04210},
  year={2019}
}
@inproceedings{grgic2016case,
  title={{The case for process fairness in learning: Feature selection for fair decision making}},
  author={Grgic-Hlaca, Nina and Zafar, Muhammad Bilal and Gummadi, Krishna P and Weller, Adrian},
  booktitle={{NIPS symposium on machine learning and the law}},
  volume={1},
  number={2},
  pages={11},
  year={2016},
  organization={Barcelona, Spain}
}
@article{berk2021fairness,
  title={{Fairness in criminal justice risk assessments: The state of the art}},
  author={Berk, Richard and Heidari, Hoda and Jabbari, Shahin and Kearns, Michael and Roth, Aaron},
  journal={Sociological Methods \& Research},
  volume={50},
  number={1},
  pages={3--44},
  year={2021},
  publisher={Sage Publications Sage CA: Los Angeles, CA}
}
@article{kusner2017counterfactual,
  title={{Counterfactual fairness}},
  author={Kusner, Matt J and Loftus, Joshua and Russell, Chris and Silva, Ricardo},
  journal={Advances in neural information processing systems},
  volume={30},
  year={2017}
}
@inproceedings{garg2019counterfactual,
  title={{Counterfactual fairness in text classification through robustness}},
  author={Garg, Sahaj and Perot, Vincent and Limtiaco, Nicole and Taly, Ankur and Chi, Ed H and Beutel, Alex},
  booktitle={{Proceedings of the 2019 AAAI/ACM Conference on AI, Ethics, and Society}},
  pages={219--226},
  year={2019}
}
@article{berk2021fairness,
  title={{Fairness in criminal justice risk assessments: The state of the art}},
  author={Berk, Richard and Heidari, Hoda and Jabbari, Shahin and Kearns, Michael and Roth, Aaron},
  journal={Sociological Methods \& Research},
  volume={50},
  number={1},
  pages={3--44},
  year={2021},
  publisher={Sage Publications Sage CA: Los Angeles, CA}
}
@inproceedings{grgic2016case,
  title={{The case for process fairness in learning: Feature selection for fair decision making}},
  author={Grgic-Hlaca, Nina and Zafar, Muhammad Bilal and Gummadi, Krishna P and Weller, Adrian},
  booktitle={{NIPS symposium on machine learning and the law}},
  volume={1},
  number={2},
  pages={11},
  year={2016},
  organization={Barcelona, Spain}
}
@article{wastell2014making,
  title={{Making sense of complex electronic records: Socio-technical design in social care}},
  author={Wastell, David and White, Sue},
  journal={Applied Ergonomics},
  volume={45},
  number={2},
  pages={143--149},
  year={2014},
  publisher={Elsevier}
}
@article{dunatchik2016predicting,
  title={{Predicting unmet social care needs and links with well-being: Findings from the secondary analysis}},
  author={Dunatchik, Allison and Icardi, Rossella and Roberts, Caireen and Blake, Margaret},
  journal={London: NATCEN, Ipsos Mori},
  year={2016}
}
@article{spiers2019impact,
  title={{Impact of social care supply on healthcare utilisation by older adults: a systematic review and meta-analysis}},
  author={Spiers, Gemma and Matthews, Fiona Elaine and Moffatt, Suzanne and Barker, Robert O and Jarvis, Helen and Stow, Daniel and Kingston, Andrew and Hanratty, Barbara},
  journal={Age and ageing},
  volume={48},
  number={1},
  pages={57--66},
  year={2019},
  publisher={Oxford University Press}
}
@book{bardsley2010social,
  title={{Social care and hospital use at the end of life}},
  author={Bardsley, Martin and Dixon, Jennifer and Georghiou, Theo},
  year={2010},
  publisher={Nuffield Trust London}
}
@article{stewart1999assessment,
  title={{Assessment approaches for older people receiving social care: content and coverage}},
  author={Stewart, Karen and Challis, David and Carpenter, Iain and Dickinson, Edward},
  journal={International Journal of Geriatric Psychiatry},
  volume={14},
  number={2},
  pages={147--156},
  year={1999},
  publisher={Wiley Online Library}
}
@article{challis2004value,
  title={{The value of specialist clinical assessment of older people prior to entry to care homes}},
  author={Challis, David and Clarkson, Paul and Williamson, Janine and Hughes, Jane and Venables, Dan and Burns, Alistair and Weinberg, Ashley},
  journal={Age and Ageing},
  volume={33},
  number={1},
  pages={25--34},
  year={2004},
  publisher={Oxford University Press}
}
@article{clarkson2011integrating,
  title={{Integrating assessments of older people: examining evidence and impact from a randomised controlled trial}},
  author={Clarkson, Paul and Brand, Christian and Hughes, Jane and Challis, David},
  journal={Age and ageing},
  volume={40},
  number={3},
  pages={388--391},
  year={2011},
  publisher={Oxford University Press}
}
@article{clarkson2009reliability,
  title={{Reliability of needs assessments in the community care of older people: impact of the single assessment process in England}},
  author={Clarkson, P and Abendstern, M and Sutcliffe, C and Hughes, J and Challis, D},
  journal={Journal of public health},
  volume={31},
  number={4},
  pages={521--529},
  year={2009},
  publisher={Oxford University Press}
}
@incollection{marmot2013health,
  title={{Health inequalities among British civil servants: the Whitehall II study}},
  author={Marmot, Michael G and Smith, George Davey and Stansfeld, Stephen and Patel, Chandra and North, Fiona and Head, Jenny and White, Ian and Brunner, Eric and Feeney, Amanda},
  booktitle={{Stress and the Brain}},
  pages={61--67},
  year={2013},
  publisher={Routledge}
}
@article{sudlow2015uk,
  title={{UK biobank: an open access resource for identifying the causes of a wide range of complex diseases of middle and old age}},
  author={Sudlow, Cathie and Gallacher, John and Allen, Naomi and Beral, Valerie and Burton, Paul and Danesh, John and Downey, Paul and Elliott, Paul and Green, Jane and Landray, Martin and others},
  journal={PLoS medicine},
  volume={12},
  number={3},
  pages={e1001779},
  year={2015},
  publisher={Public Library of Science San Francisco, CA USA}
}
@article{fry2017comparison,
  title={{Comparison of sociodemographic and health-related characteristics of UK Biobank participants with those of the general population}},
  author={Fry, Anna and Littlejohns, Thomas J and Sudlow, Cathie and Doherty, Nicola and Adamska, Ligia and Sprosen, Tim and Collins, Rory and Allen, Naomi E},
  journal={American journal of epidemiology},
  volume={186},
  number={9},
  pages={1026--1034},
  year={2017},
  publisher={Oxford University Press}
}
@article{brayne2022limitations,
  title={{The limitations of large-scale volunteer databases to address inequalities and global challenges in health and aging}},
  author={Brayne, Carol and Moffitt, Terrie E},
  journal={Nature Aging},
  volume={2},
  number={9},
  pages={775--783},
  year={2022},
  publisher={Nature Publishing Group US New York}
}
@book{o2010recording,
  title={{Recording in Social Work: Not just an administrative task}},
  author={O'Rourke, Liz},
  year={2010},
  publisher={Policy Press}
}
@misc{people2001national,
  title={{National Service Framework for Older People}},
  author       = {{\acroauthor{Department of Health and Social Care}{DHSC}}},
  year         = {2001}
}
@misc{department2009common,
  title        = {{Common Assessment Framework for Adults: Consultation on proposals to improve information sharing around multi-disciplinary assessment and care planning}},
  author       = {{\acroauthor{Department of Health and Social Care}{DHSC}}},
  year         = {2009},
  month        = {Jan},
  day          = {22},
  url          = {https://webarchive.nationalarchives.gov.uk/ukgwa/20130107105354/http://www.dh.gov.uk/prod_consum_dh/groups/dh_digitalassets/documents/digitalasset/dh_093715.pdf},
  note         = {Accessed: 2024-11-22}
}
@misc{dhsapreview2008,
  title        = {{Health and Care Services for Older People: Overview report on research to support the National Service Framework for Older People}},
  author       = {{\acroauthor{Department of Health and Social Care}{DHSC}}},
  year         = {2008},
  month        = {Oct},
  day          = {8},
  url          = {https://webarchive.nationalarchives.gov.uk/ukgwa/20091105154425/http://www.dh.gov.uk/en/Publicationsandstatistics/Publications/DH_088848},
  note         = {Accessed: 2024-11-22}
}
@article{abendstern2011pursuit,
  title={{The pursuit of integration in the assessment of older people with health and social care needs}},
  author={Abendstern, Michele and Hughes, Jane and Clarkson, Paul and Sutcliffe, Caroline and Challis, David},
  journal={British Journal of Social Work},
  volume={41},
  number={3},
  pages={467--485},
  year={2011},
  publisher={Oxford University Press}
}
@article{challis2010comprehensive,
  title={{Comprehensive assessment of older people with complex care needs: the multi-disciplinarity of the Single Assessment Process in England}},
  author={Challis, David and Abendstern, Michele and Clarkson, Paul and Hughes, Jane and Sutcliffe, Caroline},
  journal={Ageing \& Society},
  volume={30},
  number={7},
  pages={1115--1134},
  year={2010},
  publisher={Cambridge University Press}
}
@article{american2001patients,
  title={{Patients or paperwork? The regulatory burden facing America’s hospitals}},
  author={American Hospital Association and others},
  journal={Retrieved July},
  volume={26},
  pages={2005},
  year={2001}
}
@article{ricciardelli2023s,
  title={{“It's frustrating… I didn’t join to sit behind a desk”: Police paperwork as a source of organizational stress}},
  author={Ricciardelli, Rosemary and Carbonell, Marina and Ferguson, Lorna and Huey, Laura},
  journal={International Journal of Police Science \& Management},
  volume={25},
  number={4},
  pages={516--528},
  year={2023},
  publisher={SAGE Publications Sage UK: London, England}
}
@article{strathern1997improving,
  title={{‘Improving ratings’: audit in the British University system}},
  author={Strathern, Marilyn},
  journal={European review},
  volume={5},
  number={3},
  pages={305--321},
  year={1997},
  publisher={Cambridge University Press}
}
@article{gott2007patient,
  title={{Patient views of social service provision for older people with advanced heart failure}},
  author={Gott, Merryn and Barnes, Sarah and Payne, Sheila and Parker, Chris and Seamark, David and Gariballa, Salah and Small, Neil},
  journal={Health \& social care in the community},
  volume={15},
  number={4},
  pages={333--342},
  year={2007},
  publisher={Wiley Online Library}
}
@article{rhodes2006does,
  title={{What does the use of a computerized checklist mean for patient-centered care? The example of a routine diabetes review}},
  author={Rhodes, Penny and Langdon, Mark and Rowley, Emma and Wright, John and Small, Neil},
  journal={Qualitative Health Research},
  volume={16},
  number={3},
  pages={353--376},
  year={2006},
  publisher={Sage Publications Sage CA: Thousand Oaks, CA}
}
@article{woelert2023administrative,
  title={{Administrative burden in higher education institutions: A conceptualisation and a research agenda}},
  author={Woelert, Peter},
  journal={Journal of Higher Education Policy and Management},
  volume={45},
  number={4},
  pages={409--422},
  year={2023},
  publisher={Taylor \& Francis}
}
@book{ericson1997policing,
  title={{Policing the risk society}},
  author={Ericson, RV},
  year={1997},
  publisher={University of Toronto Press}
}
@article{huey2024s,
  title={{“It’s all about covering your...”: The unintended consequences of police accountability measures}},
  author={Huey, Laura and Ferguson, Lorna and Ricciardelli, Rosemary},
  journal={Criminology \& Criminal Justice},
  volume={24},
  number={3},
  pages={585--607},
  year={2024},
  publisher={SAGE Publications Sage UK: London, England}
}
@article{abendstern2010we,
  title={{‘We need to talk’: communication between primary care trusts and other health and social care agencies following the introduction of the Single Assessment Process for older people in England}},
  author={Abendstern, Michele and Hughes, Jane and Clarkson, Paul and Sutcliffe, Caroline and Wilson, Keith and Challis, David},
  journal={Primary Health Care Research \& Development},
  volume={11},
  number={1},
  pages={61--71},
  year={2010},
  publisher={Cambridge University Press}
}
@article{martin1999survey,
  title={{A survey of social services needs assessments for elderly mentally ill people in England and Wales.}},
  author={Martin, Mark and Pehrson, Julia and Orrell, Martin},
  journal={Age and ageing},
  volume={28},
  number={6},
  pages={575--577},
  year={1999}
}
@article{sutcliffe2008developing,
  title={{Developing multidisciplinary assessment—exploring the evidence from a social care perspective}},
  author={Sutcliffe, Caroline and Hughes, Jane and Abendstern, Michele and Clarkson, Paul and Challis, David},
  journal={International Journal of Geriatric Psychiatry: A journal of the psychiatry of late life and allied sciences},
  volume={23},
  number={12},
  pages={1297--1305},
  year={2008},
  publisher={Wiley Online Library}
}
@article{clarkson2012identification,
  title={{Identification and recognition of depression in community care assessments: impact of a national policy in England}},
  author={Clarkson, Paul and Abendstern, Michele and Sutcliffe, Caroline and Hughes, Jane and Challis, David},
  journal={International psychogeriatrics},
  volume={24},
  number={2},
  pages={261--269},
  year={2012},
  publisher={Cambridge University Press}
}
@article{carey2014accuracy,
  title={{Accuracy of general practitioner unassisted detection of depression}},
  author={Carey, Mariko and Jones, Kim and Meadows, Graham and Sanson-Fisher, Rob and D’Este, Catherine and Inder, Kerry and Yoong, Sze Lin and Russell, Grant},
  journal={Australian \& New Zealand Journal of Psychiatry},
  volume={48},
  number={6},
  pages={571--578},
  year={2014},
  publisher={Sage Publications Sage UK: London, England}
}
@article{russell2013improving,
  title={{Improving the identification of people with dementia in primary care: evaluation of the impact of primary care dementia coding guidance on identified prevalence}},
  author={Russell, Paul and Banerjee, Sube and Watt, Jen and Adleman, Rosalyn and Agoe, Belinda and Burnie, Nerida and Carefull, Alex and Chandan, Kiran and Constable, Dominie and Daniels, Mark and others},
  journal={BMJ open},
  volume={3},
  number={12},
  pages={e004023},
  year={2013},
  publisher={British Medical Journal Publishing Group}
}
@article{sutcliffe2014examination,
  title={{An examination of assessment arrangements and service use for older people in receipt of care management}},
  author={Sutcliffe, Caroline and Hughes, Jane and Abendstern, Michele and Clarkson, Paul and Chester, Helen and Challis, David},
  journal={Care Management Journals},
  volume={15},
  number={2},
  pages={66--75},
  year={2014},
  publisher={Springer Nature}
}
@article{fernandez2015assessment,
  title={{An assessment of the impact of the Care Act 2014 eligibility regulations}},
  author={Fernandez, Jose-Luis and Snell, Tom and Marczak, Joanna},
  year={2015},
  publisher={University of Kent at Canterbury. Personal Social Services Research Unit}
}
@book{bauld2018caring,
  title={{Caring for older people: an assessment of community care in the 1990s}},
  author={Bauld, Linda and Chesterman, John and Davies, Bleddyn and Judge, Ken},
  year={2018},
  publisher={Routledge}
}
@article{ylonen2023use,
  title={{The use of Electronic Information Systems in social work. A scoping review of the empirical articles published between 2000 and 2019}},
  author={Yl{\"o}nen, Katri},
  journal={European Journal of Social Work},
  volume={26},
  number={3},
  pages={575--588},
  year={2023},
  publisher={Taylor \& Francis}
}
@article{sommerlad2023social,
  title={{Social participation and risk of developing dementia}},
  author={Sommerlad, Andrew and Kivim{\"a}ki, Mika and Larson, Eric B and R{\"o}hr, Susanne and Shirai, Kokoro and Singh-Manoux, Archana and Livingston, Gill},
  journal={Nature aging},
  volume={3},
  number={5},
  pages={532--545},
  year={2023},
  publisher={Nature Publishing Group US New York}
}
@article{livingston2020dementia,
  title={{Dementia prevention, intervention, and care: 2020 report of the Lancet Commission}},
  author={Livingston, Gill and Huntley, Jonathan and Sommerlad, Andrew and Ames, David and Ballard, Clive and Banerjee, Sube and Brayne, Carol and Burns, Alistair and Cohen-Mansfield, Jiska and Cooper, Claudia and others},
  journal={The lancet},
  volume={396},
  number={10248},
  pages={413--446},
  year={2020},
  publisher={Elsevier}
}
@inproceedings{gentili2022admission,
  title={{Admission to the long-term care facilities and institutionalization rate in community-dwelling frail adults: an observational longitudinal cohort study}},
  author={Gentili, Susanna and Riccardi, Fabio and Gialloreti, Leonardo Emberti and Scarcella, Paola and Stievano, Alessandro and Proietti, Maria Grazia and Rocco, Gennaro and Liotta, Giuseppe},
  booktitle={{Healthcare}},
  volume={10},
  number={2},
  pages={317},
  year={2022},
  organization={MDPI}
}
@article{kuha2004aic,
  title={{AIC and BIC: Comparisons of assumptions and performance}},
  author={Kuha, Jouni},
  journal={Sociological methods \& research},
  volume={33},
  number={2},
  pages={188--229},
  year={2004},
  publisher={Sage Publications Sage CA: Thousand Oaks, CA}
}
@article{touraine2016predictions,
  title={{Predictions in an illness-death model}},
  author={Touraine, C{\'e}lia and Helmer, Catherine and Joly, Pierre},
  journal={Statistical methods in medical research},
  volume={25},
  number={4},
  pages={1452--1470},
  year={2016},
  publisher={SAGE Publications Sage UK: London, England}
}
@Manual{rsurvidm,
  title = {{survidm: Inference and Prediction in an Illness-Death Model}},
  author = {Luis Meira-Machado and Marta Sestelo and Gustavo Soutinho},
  year = {2021},
  note = {R package version 1.3.2},
}
@article{valtorta2016loneliness,
  title={{Loneliness, social isolation and social relationships: what are we measuring? A novel framework for classifying and comparing tools}},
  author={Valtorta, Nicole K and Kanaan, Mona and Gilbody, Simon and Hanratty, Barbara},
  journal={BMJ open},
  volume={6},
  number={4},
  pages={e010799},
  year={2016},
  publisher={British Medical Journal Publishing Group}
}
@article{gierveld20066,
  title={{A 6-item scale for overall, emotional, and social loneliness: Confirmatory tests on survey data}},
  author={Gierveld, Jenny De Jong and Tilburg, Theo Van},
  journal={Research on aging},
  volume={28},
  number={5},
  pages={582--598},
  year={2006},
  publisher={Sage Publications Sage CA: Thousand Oaks, CA}
}
@misc{dhsccldoctober2024,
  author       = {{\acroauthor{Department of Health and Social Care}{DHSC}}},
  title        = {{Adult Social Care in England, Monthly Statistics: October 2024}},
  month        = {October},
  year         = {2024},
  note         = {Published 3 October 2024},
  url          = {https://web.archive.org/web/20241127184530/https://www.gov.uk/government/statistics/adult-social-care-in-england-monthly-statistics-october-2024/adult-social-care-in-england-monthly-statistics-october-2024},
  howpublished = {Official Statistics}
}
@incollection{menegatti2017gender,
  title={{Gender bias and sexism in language}},
  author={Menegatti, Michela and Rubini, Monica},
  booktitle={{Oxford research encyclopedia of communication}},
  year={2017}
}
@article{hebert1997incidence,
  title={{Incidence of functional decline and improvement in a community-dwelling, very elderly population}},
  author={Hebert, Rejean and Brayne, Carol and Spiegelhalter, David},
  journal={American journal of epidemiology},
  volume={145},
  number={10},
  pages={935--944},
  year={1997},
  publisher={Oxford University Press}
}
@article{jerez2017dynamics,
  title={{Dynamics of activities of daily living performance in institutionalized older adults: A two-year longitudinal study}},
  author={Jerez-Roig, Javier and Ferreira, Lidiane Maria de Brito Macedo and de Ara{\'u}jo, Jos{\'e} Rodolfo Torres and Lima, Kenio Costa},
  journal={Disability and health journal},
  volume={10},
  number={2},
  pages={279--285},
  year={2017},
  publisher={Elsevier}
}
@article{steele2008multilevel,
  title={{Multilevel models for longitudinal data}},
  author={Steele, Fiona},
  journal={Journal of the Royal Statistical Society Series A: Statistics in Society},
  volume={171},
  number={1},
  pages={5--19},
  year={2008},
  publisher={Oxford University Press}
}
@article{vandecasteele2007attrition,
  title={{Attrition in panel data: the effectiveness of weighting}},
  author={Vandecasteele, Leen and Debels, Annelies},
  journal={European Sociological Review},
  volume={23},
  number={1},
  pages={81--97},
  year={2007},
  publisher={Oxford University Press}
}
@book{butler2002gender,
  title={{Gender Trouble}},
  author={Butler, Judith},
  year={2002},
  publisher={Routledge}
}
@article{tchetgen2017general,
  title={{A general instrumental variable framework for regression analysis with outcome missing not at random}},
  author={Tchetgen Tchetgen, Eric J and Wirth, Kathleen E},
  journal={Biometrics},
  volume={73},
  number={4},
  pages={1123--1131},
  year={2017},
  publisher={Oxford University Press}
}
@article{washbrook2014investigating,
  title={{Investigating non-ignorable dropout in panel studies of residential mobility}},
  author={Washbrook, Elizabeth and Clarke, Paul S and Steele, Fiona},
  journal={Journal of the Royal Statistical Society Series C: Applied Statistics},
  volume={63},
  number={2},
  pages={239--266},
  year={2014},
  publisher={Oxford University Press}
}
@article{zhou2024evaluating,
  title={{Evaluating and Mitigating Gender Bias in Generative Large Language Models}},
  author={Zhou, Hanqing and Inkpen, Diana and Kantarci, Burak},
  journal={INTERNATIONAL JOURNAL OF COMPUTERS COMMUNICATIONS \& CONTROL},
  volume={19},
  number={6},
  year={2024}
}
@article{chen2025structured,
  title={{From Structured Prompts to Open Narratives: Measuring Gender Bias in LLMs Through Open-Ended Storytelling}},
  author={Chen, Evan and Zhan, Run-Jun and Lin, Yan-Bai and Chen, Hung-Hsuan},
  journal={arXiv preprint arXiv:2503.15904},
  year={2025}
}
@article{shan2025gender,
  title={{Gender Inclusivity Fairness Index (GIFI): A Multilevel Framework for Evaluating Gender Diversity in Large Language Models}},
  author={Shan, Zhengyang and Diana, Emily Ruth and Zhou, Jiawei},
  journal={arXiv preprint arXiv:2506.15568},
  year={2025}
}
@article{zack2024assessing,
  title={{Assessing the potential of GPT-4 to perpetuate racial and gender biases in health care: a model evaluation study}},
  author={Zack, Travis and Lehman, Eric and Suzgun, Mirac and Rodriguez, Jorge A and Celi, Leo Anthony and Gichoya, Judy and Jurafsky, Dan and Szolovits, Peter and Bates, David W and Abdulnour, Raja-Elie E and others},
  journal={The Lancet Digital Health},
  volume={6},
  number={1},
  pages={e12--e22},
  year={2024},
  publisher={Elsevier}
}
@article{gallegos2024bias,
  title={{Bias and fairness in large language models: A survey}},
  author={Gallegos, Isabel O and Rossi, Ryan A and Barrow, Joe and Tanjim, Md Mehrab and Kim, Sungchul and Dernoncourt, Franck and Yu, Tong and Zhang, Ruiyi and Ahmed, Nesreen K},
  journal={Computational Linguistics},
  volume={50},
  number={3},
  pages={1097--1179},
  year={2024},
  publisher={MIT Press 255 Main Street, 9th Floor, Cambridge, Massachusetts 02142, USA~…}
}
@article{nemani2024gender,
  title={{Gender bias in transformers: A comprehensive review of detection and mitigation strategies}},
  author={Nemani, Praneeth and Joel, Yericherla Deepak and Vijay, Palla and Liza, Farhana Ferdouzi},
  journal={Natural Language Processing Journal},
  volume={6},
  pages={100047},
  year={2024},
  publisher={Elsevier}
}
@inproceedings{kotek2023gender,
  title={{Gender bias and stereotypes in large language models}},
  author={Kotek, Hadas and Dockum, Rikker and Sun, David},
  booktitle={Proceedings of the ACM collective intelligence conference},
  pages={12--24},
  year={2023}
}
